# Supplementary material for: Survey data on perceptions of water scarcity and potable reuse from water utility customers in Albuquerque, New Mexico
Source: Data Brief. 2020 Feb 13;29:105289. doi: 10.1016/j.dib.2020.105289 (PMC7056618; doi:10.1016/j.dib.2020.105289)
Supplement: Multimedia component 3 [file mmc3.csv]

CODE	VERSION	MODE	ZIP	QUAD	DROUGHT_CONCERN	EDUCATION_CONCERN	POPULATION_CONCERN	JOBS_CONCERN	CRIME_CONCERN	TAXES_CONCERN	WATERQUAL_CONCERN	WATERBILL_CONCERN	SCARCITY	SOURCE_SW	SOURCE_GW	SOURCE_DK	SOURCE_OTHER	CLIMATE	BOTTLED_WATER	HOME_WATER	CONSERVE_XERI	CONSERVE_YARD	CONSERVE_FIXTURES	CONSERVE_APPLIANCES	CONSERVE_RAINWATER	CONSERVE_SIMPLE	CONSERVE_NONE	SCARCITY_AWARE	REUSE_AWARE	DPR_WILL	DPR_UNWILL	DPR_WILL_SCARCITY	DPR_WILL_WASTE	DPR_WILL_SAFE	DPR_WILL_TRUST	DPR_WILL_OTHER	DPR_NOCONCERN	DPR_CONC_TRUST	DPR_CONC_SAFE	DPR_CONC_GOVT	DPR_CONC_TASTE	DPR_CONC_OTHER	IPR_WILL	IPR_UNWILL	IPR_WILL_SCARCITY	IPR_WILL_WASTE	IPR_WILL_SAFE	IPR_WILL_TRUST	IPR_WILL_ENV
100174	1	MAIL	87107	NW	2	2	3	3	4	3	2	3	N	0	1	0	0	Y	DK	NA	0	1	0	0	0	0	0	3	Y	3	0	0	0	1	0	0	1	0	0	0	0	0	5	0	0	0	1	0	0
100587	1	ONLINE	87108	NE	3	3	3	3	3	4	3	3	Y	1	1	0	0	Y	DK	2	1	0	1	1	0	1	0	4	Y	3	0	1	1	1	1	0	1	0	0	0	0	0	3	0	1	1	1	1	1
101218	1	MAIL	87111	NE	4	4	4	4	5	3	3	3	Y	0	1	0	0	DK	Y	1	0	0	1	1	0	1	0	3	Y	5	0	1	1	1	1	1	0	1	1	0	0	0	5	0	1	1	1	1	1
101883	1	MAIL	87107	NW	NA	NA	NA	NA	NA	NA	NA	NA	Y	0	0	1	0	Y	Y	1	1	0	0	1	0	0	0	3	Y	2	0	0	0	0	0	1	0	0	0	0	0	1	NA	0	0	0	0	0	0
102004	1	MAIL	87120	NW	3	3	3	4	2	1	2	2	Y	1	1	0	0	DK	DK	4	0	0	1	0	0	0	0	3	Y	3	0	1	1	0	0	0	0	0	1	0	0	0	3	0	1	1	0	0	1
102778	1	MAIL	87121	SW	NA	NA	NA	NA	NA	NA	NA	NA	N	1	0	0	0	Y	Y	4	0	0	0	0	0	0	1	1	N	5	0	1	0	0	0	0	1	0	0	0	0	0	5	0	1	0	0	0	0
102882	1	MAIL	87120	NW	5	5	3	3	4	2	3	3	Y	0	1	0	0	Y	DK	2	1	0	0	1	0	1	0	5	Y	5	0	1	1	1	1	0	1	0	0	0	0	0	5	0	1	1	1	1	0
103557	1	MAIL	87111	NE	NA	3	4	4	5	NA	1	2	DK	0	1	0	0	N	N	1	0	0	1	1	0	0	0	4	Y	4	0	0	1	0	0	0	1	0	0	0	0	0	5	0	0	1	0	0	1
104487	1	MAIL	87121	SW	1	5	4	5	5	5	5	5	Y	0	1	0	0	N	Y	4	1	0	0	0	0	1	0	3	Y	3	0	1	0	0	0	0	0	0	0	0	1	0	3	0	1	0	0	0	0
105458	1	MAIL	87111	NE	NA	NA	NA	NA	NA	NA	NA	NA	Y	0	1	0	0	Y	N	2	1	0	1	1	0	0	0	3	Y	4	0	0	0	1	1	0	1	0	0	0	0	0	4	0	0	0	0	1	1
106161	1	MAIL	87106	NE	4	3	3	4	5	3	3	3	Y	0	1	0	0	Y	Y	2	1	0	1	0	0	1	0	4	N	2	0	1	0	0	0	0	0	0	1	0	0	0	3	0	1	1	0	0	0
106971	1	MAIL	87111	NE	2	2	3	3	5	2	2	3	DK	1	1	0	0	DK	N	1	1	0	0	0	0	1	0	3	Y	3	0	1	0	0	0	0	0	0	1	0	1	0	NA	0	1	0	0	0	0
107019	1	MAIL	87114	NW	5	3	5	4	4	3	3	2	Y	1	1	0	0	Y	DK	2	1	0	1	1	0	1	0	3	Y	3	0	1	1	0	0	0	0	1	1	1	0	0	NA	0	1	1	0	0	1
107175	1	MAIL	87114	NW	1	1	2	1	2	1	1	2	N	1	0	0	0	N	N	2	1	0	1	1	0	1	0	2	N	3	0	1	0	0	1	0	1	0	0	0	0	0	3	0	1	0	0	0	0
107433	1	MAIL	87114	NW	4	4	3	5	5	4	4	4	DK	0	0	1	0	Y	N	1	1	0	1	1	0	0	0	2	N	3	0	1	0	1	1	0	1	0	0	0	0	0	3	0	1	0	0	1	1
108118	1	ONLINE	87114	NW	3	5	1	3	5	2	3	3	Y	1	1	0	0	Y	Y	4	1	0	1	1	0	1	0	2	N	2	1	0	0	0	0	0	0	1	1	1	0	0	2	1	0	0	0	0	0
108160	1	MAIL	87105	SW	NA	NA	NA	NA	NA	NA	NA	NA	Y	0	1	0	0	Y	Y	1	0	0	1	1	0	1	0	3	Y	3	0	0	0	1	0	0	1	0	0	0	0	0	3	0	0	0	1	0	0
108628	1	MAIL	87111	NE	NA	5	2	3	4	2	5	2	N	0	0	1	0	Y	N	2	1	0	0	1	0	1	0	2	Y	4	0	1	1	1	1	0	0	0	0	0	0	1	4	0	1	1	1	1	1
109300	1	ONLINE	87114	NW	3	4	3	4	4	4	3	2	Y	0	0	1	0	N	Y	4	0	0	0	0	0	1	0	3	Y	2	0	1	1	0	0	0	0	0	1	1	0	0	2	0	1	1	0	0	0
109892	1	MAIL	87114	NW	5	5	5	5	5	5	5	5	Y	1	0	0	0	N	N	2	0	1	1	1	0	1	0	2	Y	4	0	0	0	0	1	0	0	0	0	0	0	1	4	0	0	0	0	1	0
110137	1	MAIL	87114	NW	3	4	4	3	4	4	3	4	Y	1	1	0	0	Y	N	2	1	0	1	1	0	1	0	2	N	3	0	0	0	1	0	0	1	0	0	0	0	0	3	0	0	0	1	0	0
110733	1	ONLINE	87106	SE	4	4	5	3	2	1	5	3	Y	0	1	0	0	Y	Y	2	0	1	0	1	0	1	0	4	Y	2	0	0	1	1	0	0	0	1	1	0	0	1	3	0	1	1	1	0	1
111009	1	MAIL	87114	NW	3	5	2	4	4	4	5	5	N	0	1	0	0	Y	Y	2	1	0	1	1	0	1	0	2	N	4	0	1	1	1	1	0	0	0	1	0	1	0	2	0	1	0	0	0	0
111318	1	MAIL	87105	SW	3	4	5	4	5	3	5	3	Y	1	1	0	0	Y	Y	4	1	0	1	0	0	1	0	3	Y	2	0	1	0	0	0	0	0	1	1	1	0	0	3	0	1	0	0	0	0
112613	1	ONLINE	87122	NE	3	2	2	3	5	3	4	3	Y	1	1	0	0	Y	Y	5	0	0	0	0	0	1	0	4	Y	4	0	0	0	1	1	0	1	0	0	0	0	0	4	0	0	0	1	1	0
113888	1	MAIL	87105	NW	5	5	4	5	5	3	5	4	Y	0	0	1	0	Y	NA	5	0	1	1	1	0	1	0	4	Y	2	1	0	0	0	0	0	0	1	1	1	0	0	2	1	0	0	0	0	0
113931	1	MAIL	87105	SW	3	4	3	4	4	2	3	3	Y	0	1	0	0	Y	N	2	0	0	1	0	0	0	0	3	Y	3	0	1	0	0	0	0	0	0	1	0	0	0	NA	0	1	0	0	0	0
113987	1	MAIL	87107	NW	4	5	3	4	3	3	4	3	Y	1	1	0	0	Y	Y	1	1	0	1	0	0	1	0	3	N	3	0	1	1	0	0	0	0	0	1	0	1	0	3	0	1	1	0	0	0
114062	1	MAIL	87122	NE	5	5	3	5	5	4	5	4	Y	1	1	0	0	N	DK	2	1	0	1	1	0	1	0	5	Y	5	0	1	1	1	1	0	1	0	0	0	0	0	5	0	1	1	1	1	1
114102	1	MAIL	87113	NE	4	5	4	4	5	3	3	2	Y	0	0	1	0	Y	Y	5	1	0	1	1	0	1	0	3	Y	5	0	1	1	1	1	0	1	0	0	0	0	0	5	0	1	1	1	1	1
114110	1	MAIL	87114	NW	4	4	3	5	5	4	5	4	Y	0	1	0	0	Y	Y	NA	1	0	0	1	0	1	0	4	N	3	0	1	1	0	0	0	1	0	0	0	0	0	3	0	1	1	0	0	0
114555	1	MAIL	87113	NE	3	4	3	3	3	3	4	2	Y	0	0	1	0	Y	Y	4	1	1	0	0	0	1	0	3	N	2	0	1	0	0	0	0	0	0	1	0	1	0	3	0	1	0	0	0	1
114816	1	MAIL	87120	NW	5	5	5	5	5	3	3	3	Y	0	0	1	0	Y	DK	2	1	0	1	1	1	1	0	4	N	2	0	1	0	0	0	0	0	1	1	1	1	0	2	0	1	0	0	0	0
115199	1	MAIL	87111	NE	4	5	3	4	5	2	3	2	Y	1	1	0	0	Y	N	1	1	0	1	1	0	1	0	3	N	5	0	1	1	1	0	0	1	0	0	0	0	0	5	0	1	1	1	0	0
115245	1	MAIL	87123	NE	3	4	1	4	5	4	1	4	Y	1	1	0	0	N	N	1	1	0	1	1	0	0	0	3	N	3	1	0	0	0	0	0	0	1	0	0	0	0	4	0	1	0	0	0	0
115876	1	MAIL	87108	SE	3	4	3	3	3	2	2	2	Y	0	0	1	0	Y	Y	2	1	0	1	1	1	1	0	2	Y	4	0	1	1	1	1	0	1	0	0	0	0	0	4	0	1	0	0	1	0
116127	1	MAIL	87114	NW	3	4	4	4	5	5	5	4	Y	1	1	0	0	Y	Y	NA	0	0	1	0	0	1	0	5	Y	4	0	0	0	1	0	0	0	0	1	0	0	0	NA	0	0	0	1	0	0
116363	1	MAIL	87111	NE	4	4	5	4	4	1	3	2	Y	1	1	0	0	Y	DK	1	1	0	1	1	1	1	0	5	N	4	0	0	1	1	1	0	1	0	0	0	0	0	4	0	0	1	1	1	1
116623	1	MAIL	87110	NE	4	4	4	4	5	5	4	5	Y	1	1	0	0	N	N	4	0	0	0	0	1	1	0	4	Y	2	1	0	0	0	0	0	0	0	0	0	0	1	4	0	0	0	0	0	1
116703	1	ONLINE	87120	NW	1	2	2	4	4	2	2	3	N	1	1	0	0	N	Y	4	0	0	0	0	0	1	0	2	Y	4	0	0	0	0	1	0	0	0	1	0	0	0	4	0	0	0	0	1	0
116790	1	ONLINE	87120	NW	3	5	3	5	5	5	1	1	N	1	1	0	0	Y	N	1	1	0	1	1	0	0	0	3	Y	4	0	1	1	1	0	0	1	0	0	0	0	0	4	0	1	1	1	0	0
116945	1	MAIL	87121	SW	4	4	4	4	5	4	5	4	Y	0	1	0	0	Y	Y	4	0	0	0	0	0	1	0	2	Y	3	0	1	1	0	0	0	0	0	0	1	0	0	3	0	1	1	0	0	0
117765	1	MAIL	87123	NE	4	4	2	4	4	3	3	2	Y	0	1	0	0	Y	Y	2	0	0	0	1	0	1	0	3	Y	4	0	0	1	0	0	0	0	0	1	0	0	0	4	0	0	1	0	0	0
118304	1	MAIL	87112	NE	2	5	3	4	5	4	2	3	Y	1	1	0	0	DK	DK	2	0	1	0	0	1	1	0	2	Y	2	0	1	0	0	0	0	0	0	1	1	0	0	1	1	0	0	0	0	0
118399	1	MAIL	87111	NE	4	4	4	4	4	4	4	4	Y	0	1	0	0	Y	Y	NA	1	0	1	0	1	1	0	3	Y	2	1	0	0	0	0	0	0	0	1	0	1	0	2	1	0	0	0	0	0
119297	1	MAIL	87111	NE	4	5	5	5	5	3	3	1	N	0	0	1	0	DK	N	2	0	0	0	1	0	1	0	1	N	1	1	0	0	0	0	0	0	1	1	0	0	0	2	1	0	0	0	0	0
119314	1	ONLINE	87110	NE	4	5	5	5	5	1	5	3	DK	0	0	1	0	DK	N	2	0	0	1	1	0	1	0	3	Y	5	0	1	1	0	0	0	1	0	0	0	0	0	3	0	1	1	1	0	0
119316	1	ONLINE	87121	SW	5	5	5	5	5	3	5	3	Y	1	1	0	0	Y	N	1	1	0	1	1	0	1	0	5	N	5	0	1	1	1	1	1	0	0	0	1	0	0	5	0	1	1	1	1	1
119350	1	MAIL	87123	SE	5	5	3	5	5	5	5	5	Y	0	1	0	0	Y	Y	NA	0	0	1	1	0	1	0	3	N	4	0	1	0	0	0	0	0	0	0	0	0	1	3	0	0	1	0	0	0
120233	1	MAIL	87120	NW	4	4	3	4	4	3	3	5	Y	1	1	0	0	N	Y	2	0	0	1	0	0	1	0	3	Y	2	0	1	0	0	0	0	0	1	1	1	0	0	2	0	1	0	0	0	0
120747	1	MAIL	87107	NW	4	4	4	3	4	3	5	3	Y	1	1	0	0	Y	N	2	1	0	0	1	1	1	0	4	Y	4	0	1	1	0	0	0	0	0	1	0	1	0	5	0	1	1	1	0	1
121896	1	MAIL	87123	NE	NA	NA	NA	NA	NA	NA	NA	NA	Y	1	1	0	0	Y	N	2	1	1	0	0	0	0	0	NA	N	NA	0	0	0	1	0	0	0	0	1	0	0	0	NA	0	0	0	1	0	0
121936	1	MAIL	87120	NW	3	4	4	5	3	5	3	4	Y	0	0	1	0	Y	DK	2	1	0	0	1	0	0	0	3	N	4	0	1	0	1	0	0	0	0	1	0	1	0	4	0	1	0	1	0	0
122793	1	MAIL	87121	SW	2	1	3	3	4	4	5	5	Y	1	1	0	0	N	Y	5	1	0	1	0	1	1	0	3	Y	2	0	1	0	0	0	0	0	0	0	0	1	0	3	0	1	0	0	0	0
122824	1	ONLINE	87120	NW	5	5	3	3	4	2	3	3	Y	0	1	0	0	Y	N	2	1	0	1	1	0	1	0	3	Y	5	0	1	1	1	1	0	1	0	0	0	0	0	3	0	1	1	1	1	0
123130	1	MAIL	87123	SE	4	3	3	3	5	2	4	3	Y	0	1	0	0	Y	Y	2	0	0	0	1	0	1	0	2	Y	4	0	1	1	1	1	0	1	0	0	0	0	0	4	0	1	1	1	1	0
123721	1	MAIL	87110	NE	3	2	2	4	5	5	1	3	Y	1	1	0	1	DK	N	1	0	0	1	1	0	1	0	3	Y	4	0	0	0	0	0	1	0	0	0	1	0	0	4	0	0	0	0	0	0
124020	1	ONLINE	87109	NE	4	5	3	4	4	3	3	2	Y	1	1	0	1	DK	N	2	1	0	1	1	0	1	0	4	Y	3	0	1	1	0	1	0	1	0	0	0	0	0	4	0	1	1	1	1	1
124249	1	MAIL	87111	NE	4	5	5	5	5	4	4	3	Y	1	1	0	0	Y	Y	4	1	0	1	1	0	1	0	3	Y	2	1	0	0	0	0	0	0	0	1	0	0	0	2	1	0	0	0	0	0
124393	1	MAIL	87123	SE	4	4	3	3	NA	4	3	2	Y	0	1	0	0	DK	DK	2	1	0	1	0	0	1	0	4	Y	4	0	0	0	1	1	0	1	0	0	0	0	0	4	0	0	0	1	1	0
124443	1	MAIL	87112	NE	4	3	2	2	5	5	3	2	Y	0	1	0	0	Y	N	2	0	0	1	1	0	0	0	3	N	2	1	0	0	0	0	0	0	0	1	0	0	0	2	1	0	0	0	0	0
124622	1	MAIL	87106	SE	5	5	5	5	3	2	4	1	Y	1	1	0	0	Y	N	2	1	0	1	0	0	1	0	4	Y	4	0	1	1	1	0	0	0	0	0	0	0	1	5	0	1	1	1	0	1
124642	1	MAIL	87110	NE	4	5	5	3	4	4	5	5	DK	1	1	0	0	Y	N	1	1	0	0	1	0	0	0	3	N	4	0	1	1	1	1	0	1	0	0	0	0	0	4	0	1	0	1	1	0
124781	1	MAIL	87110	NE	4	5	4	5	5	4	4	4	Y	1	1	0	0	Y	N	2	1	0	1	1	1	1	0	5	Y	4	0	1	1	0	1	0	1	0	0	0	0	0	4	0	1	1	0	1	1
125180	1	ONLINE	87123	NE	3	4	2	3	3	3	3	3	Y	1	1	0	0	Y	DK	2	1	0	1	1	1	1	0	4	Y	4	0	0	1	1	0	0	1	0	0	0	0	0	4	0	1	1	1	0	0
125191	1	MAIL	87106	NE	3	4	4	5	5	1	3	3	Y	0	0	1	0	Y	N	2	0	0	0	0	1	1	0	3	Y	4	0	0	0	1	1	1	0	0	0	0	0	1	4	0	0	0	1	1	1
126496	1	MAIL	87112	NE	NA	NA	NA	NA	NA	NA	NA	NA	Y	1	1	0	0	Y	N	2	1	0	1	1	0	1	0	5	Y	NA	0	1	1	1	0	0	1	0	0	0	0	0	5	0	1	1	0	1	1
126839	1	MAIL	87108	SE	NA	NA	NA	NA	NA	NA	NA	NA	Y	0	0	1	0	DK	Y	4	0	0	1	1	0	1	0	4	N	4	0	1	1	0	0	0	0	0	1	0	0	0	4	0	1	1	0	0	0
127237	1	ONLINE	87111	NE	3	5	2	2	4	2	4	2	Y	1	1	0	0	DK	Y	2	1	0	1	1	0	1	0	2	N	4	0	1	1	1	1	0	0	0	0	0	0	0	NA	0	1	1	1	1	0
127563	1	ONLINE	87106	NE	5	5	5	5	5	1	5	2	Y	1	1	0	0	Y	N	1	1	0	1	1	1	1	0	5	Y	5	0	1	1	1	1	0	1	0	0	0	0	0	5	0	1	1	1	1	1
127899	1	MAIL	87114	NW	3	4	4	4	5	2	2	1	Y	1	1	0	0	N	N	2	0	0	1	1	1	1	0	3	Y	4	0	1	1	1	1	0	1	0	0	0	0	0	4	0	1	1	1	1	0
127972	1	MAIL	87114	NW	3	4	3	3	4	3	3	3	Y	0	1	0	0	Y	Y	4	1	0	0	1	0	1	0	2	N	3	0	1	0	0	0	0	0	0	0	1	0	0	3	0	1	0	0	0	0
128392	1	MAIL	87106	NE	3	5	3	3	4	2	2	2	Y	0	0	1	0	Y	Y	4	0	0	0	1	0	0	0	3	Y	4	0	0	0	1	0	0	0	1	0	0	0	0	4	0	0	0	0	0	1
128907	1	MAIL	87120	NW	NA	4	3	3	4	4	5	3	DK	0	1	0	0	N	N	2	0	0	0	0	0	1	0	3	N	3	0	1	0	1	0	0	0	0	0	0	0	1	4	0	1	1	1	0	1
129041	1	MAIL	87121	SW	3	5	4	4	4	4	4	3	Y	0	0	1	0	DK	Y	4	0	0	0	0	0	1	0	2	N	3	0	1	0	0	0	0	0	0	0	0	0	1	3	0	1	0	0	0	0
129444	1	ONLINE	87109	NE	5	5	3	3	4	3	5	3	Y	1	0	0	0	Y	DK	2	0	1	1	1	1	1	0	3	Y	3	0	1	0	0	0	0	0	0	1	0	0	0	4	0	0	1	0	0	1
130551	1	MAIL	87108	SE	5	5	5	5	5	5	5	5	Y	1	1	0	0	Y	N	1	0	0	1	1	0	1	0	5	N	5	0	0	0	1	1	0	1	0	0	0	0	0	5	0	0	0	1	1	0
131117	1	ONLINE	87113	NE	3	4	2	4	5	3	4	3	Y	0	1	0	1	DK	Y	2	1	0	1	1	0	1	0	3	Y	4	0	1	1	0	0	0	0	0	1	1	0	0	4	0	1	1	1	0	0
131259	1	MAIL	87110	NE	NA	4	4	5	5	5	5	4	Y	1	1	0	0	Y	Y	4	1	0	1	1	0	1	0	5	Y	3	0	1	1	0	0	0	0	0	1	0	1	0	3	0	1	1	0	0	1
131488	1	MAIL	87105	SE	4	3	5	5	5	5	5	5	Y	1	1	0	0	Y	Y	NA	1	0	1	1	0	1	0	4	Y	1	1	0	0	0	0	0	0	1	1	0	0	1	1	1	0	0	0	0	0
131545	1	ONLINE	87107	NW	4	5	3	3	4	3	4	3	Y	0	0	1	0	Y	N	2	1	0	0	0	0	1	0	2	Y	4	0	1	1	1	1	0	1	0	0	0	0	0	4	0	1	1	1	1	0
131639	1	MAIL	87120	NW	NA	NA	NA	NA	NA	NA	NA	NA	Y	0	1	0	0	N	Y	2	1	0	1	1	0	1	0	3	Y	2	0	1	0	0	0	0	0	1	1	1	1	0	NA	0	1	0	0	0	0
131792	1	ONLINE	87113	NE	3	5	1	3	5	3	1	1	Y	1	1	0	0	N	N	1	1	0	1	1	0	1	0	4	Y	5	0	1	1	1	1	0	1	0	0	0	0	0	5	0	1	1	1	1	1
132154	1	MAIL	87105	SW	NA	4	3	4	5	4	3	4	Y	0	0	0	0	N	N	1	0	0	1	1	0	1	0	3	Y	4	0	0	0	1	1	0	1	0	0	0	0	0	4	0	0	0	1	1	0
132710	1	MAIL	87111	NE	4	4	3	4	4	4	4	3	Y	1	0	0	0	Y	N	2	1	0	0	0	0	1	0	4	Y	4	0	1	1	1	1	0	0	0	0	0	1	0	4	0	1	1	1	1	0
133047	1	MAIL	87105	NW	5	5	5	5	5	5	5	5	Y	0	0	1	0	Y	N	5	1	0	0	0	0	0	0	3	N	2	1	0	0	0	0	0	0	0	1	0	0	0	2	1	0	0	0	0	0
133229	1	MAIL	87111	NE	4	5	4	3	5	3	4	3	Y	1	1	0	1	Y	Y	1	1	0	1	0	0	1	0	5	Y	5	0	0	0	0	1	0	0	0	0	1	0	0	5	0	0	0	0	1	1
133269	1	MAIL	87111	NE	3	4	1	2	4	3	1	2	Y	1	1	0	0	N	DK	1	1	0	1	1	0	1	0	3	Y	5	0	1	1	0	1	0	1	0	0	0	0	0	5	0	1	1	1	1	0
133354	1	MAIL	87107	NW	5	5	2	4	5	3	4	2	Y	1	1	0	0	Y	N	2	1	0	1	1	1	1	0	5	Y	3	0	0	0	0	0	1	0	0	1	1	0	1	3	0	0	0	0	0	0
134357	1	MAIL	87113	NE	4	2	3	5	4	5	3	3	Y	1	1	0	0	Y	Y	2	0	0	0	1	0	1	0	2	Y	5	0	1	1	1	1	0	0	0	0	1	0	0	5	0	1	1	1	1	1
135885	1	MAIL	87123	NE	5	5	1	5	3	5	5	5	Y	1	1	0	0	N	N	6	1	0	1	1	1	1	0	3	Y	1	0	1	0	0	0	0	0	1	1	0	0	0	NA	0	1	1	0	0	1
136077	1	MAIL	87109	NE	3	5	4	5	5	4	2	4	Y	1	1	0	0	N	Y	2	0	0	1	0	1	1	0	3	Y	2	0	1	1	0	0	0	0	0	1	1	0	0	2	0	1	1	0	0	0
136709	1	MAIL	87102	SE	4	4	3	4	4	4	4	3	N	1	1	0	0	N	Y	1	0	0	0	0	0	0	0	4	Y	3	0	0	0	0	1	0	0	0	0	0	1	1	3	0	0	0	0	1	0
136843	1	MAIL	87123	NE	NA	NA	NA	NA	NA	NA	NA	NA	Y	0	1	0	0	Y	DK	4	0	0	1	1	0	1	0	3	N	2	0	0	0	1	0	0	0	0	1	0	1	0	3	0	0	0	1	0	0
137226	1	MAIL	87105	SW	4	5	4	4	NA	5	5	4	Y	0	1	0	0	Y	N	2	1	0	1	1	1	1	0	4	Y	4	0	1	1	0	1	0	0	0	0	1	0	0	4	0	1	1	1	1	1
137582	1	ONLINE	87111	NE	4	5	3	4	5	4	5	3	Y	0	1	0	0	Y	N	1	0	0	1	0	0	1	0	5	Y	5	0	1	0	1	1	0	1	0	0	0	0	0	5	0	1	1	1	1	0
137697	1	MAIL	87123	SE	2	3	3	4	4	3	3	3	Y	0	0	1	0	Y	N	2	1	0	0	1	0	1	0	2	N	4	0	0	1	1	1	0	1	0	0	0	0	0	4	0	0	1	1	1	0
137864	1	MAIL	87111	NE	4	3	4	3	5	4	4	4	Y	1	0	0	0	Y	N	2	1	0	0	0	1	1	0	4	Y	4	0	0	0	0	1	0	0	0	1	1	0	1	4	0	0	0	0	0	0
138076	1	MAIL	87120	NW	2	1	4	4	3	5	5	5	N	0	0	1	0	Y	N	5	1	0	1	1	0	1	0	1	Y	5	0	0	0	0	1	0	1	0	0	0	0	0	5	0	0	0	0	1	1
138410	1	MAIL	87111	NE	3	5	3	3	5	1	1	1	Y	0	0	1	0	Y	N	1	0	0	1	1	0	1	0	4	Y	4	0	1	1	1	1	0	0	0	0	0	1	0	5	0	1	1	1	1	1
138914	1	MAIL	87109	NE	NA	NA	NA	NA	NA	NA	NA	NA	Y	1	1	0	0	DK	N	2	1	0	1	1	1	1	0	4	N	2	1	0	0	0	0	0	0	0	1	0	0	0	2	1	0	0	0	0	0
139048	1	MAIL	87121	SW	4	5	4	5	5	4	5	4	DK	0	1	0	0	Y	Y	4	0	0	1	1	0	1	0	2	Y	4	0	0	1	0	0	0	0	0	1	0	0	0	4	0	0	1	0	0	0
139443	1	MAIL	87107	NW	5	3	5	3	2	2	4	2	Y	1	1	0	0	Y	N	1	0	0	1	1	0	1	0	4	Y	3	0	0	1	0	0	0	0	0	1	0	0	0	3	0	0	1	0	0	0
139942	1	MAIL	87114	NW	3	5	3	5	5	3	5	5	Y	0	0	1	0	Y	Y	2	0	0	1	1	1	1	0	1	Y	2	0	1	0	0	0	0	0	1	1	1	0	0	2	0	1	0	0	0	0
140252	1	MAIL	87120	NW	4	4	5	5	5	NA	4	5	N	0	1	0	0	Y	N	2	1	0	0	1	0	1	0	2	N	1	0	0	0	1	0	0	0	0	0	1	0	0	3	0	0	0	1	0	0
140290	1	MAIL	87108	SE	NA	NA	NA	NA	NA	NA	NA	NA	Y	1	0	0	0	Y	N	2	0	0	1	0	0	0	0	1	N	4	0	0	1	0	1	0	1	0	0	0	0	0	4	0	0	1	0	1	0
140407	1	MAIL	87112	NE	2	2	1	3	3	2	3	2	N	0	0	1	0	N	Y	1	0	1	0	0	0	0	0	1	Y	3	0	0	0	1	0	0	1	0	0	0	0	0	3	0	0	0	1	0	0
140836	1	MAIL	87108	SE	NA	NA	NA	NA	NA	NA	NA	NA	Y	1	1	0	0	Y	N	2	0	0	1	1	0	1	0	NA	Y	NA	0	1	1	0	0	0	0	0	0	0	1	0	NA	0	1	1	0	0	1
141139	1	MAIL	87108	SE	4	3	2	3	2	2	5	3	Y	0	1	0	0	Y	Y	5	1	1	1	1	1	1	0	4	Y	2	0	0	0	0	0	1	0	0	0	1	0	0	NA	0	0	0	0	0	0
141805	1	MAIL	87107	NE	3	5	4	4	5	4	5	4	N	1	0	0	0	Y	N	2	0	0	1	1	0	1	0	2	N	4	0	1	1	1	1	0	1	0	0	0	0	0	4	0	1	1	1	1	0
142659	1	MAIL	87112	NE	3	5	4	5	5	4	2	3	Y	1	1	0	0	Y	N	1	1	0	1	0	0	1	0	4	Y	2	0	1	0	0	0	0	0	1	1	0	1	1	4	0	1	1	1	0	1
142810	1	MAIL	87110	NE	3	3	3	5	5	5	4	5	Y	1	1	0	0	DK	Y	2	0	0	1	0	0	1	0	4	Y	1	1	0	0	0	0	0	0	1	1	1	0	1	1	1	0	0	0	0	0
143434	1	ONLINE	87120	NW	4	4	4	4	4	3	4	4	N	0	0	1	0	Y	Y	4	0	1	1	0	0	1	0	2	N	3	0	1	0	0	0	0	0	1	1	1	0	0	2	0	1	0	0	0	0
144388	1	ONLINE	87123	NE	2	3	2	4	5	1	2	1	N	0	0	1	0	Y	Y	4	0	0	0	1	0	0	0	2	Y	4	0	0	0	1	0	0	0	0	0	0	1	1	2	1	0	0	0	0	0
144389	1	MAIL	87121	SW	3	4	3	3	4	4	4	4	Y	1	1	0	0	Y	N	2	0	1	1	1	0	0	0	3	Y	4	0	0	1	1	1	0	1	0	0	0	0	0	4	0	0	1	1	1	1
144457	1	MAIL	87110	NE	4	5	5	5	5	3	5	3	Y	1	1	0	0	Y	Y	2	1	0	1	0	0	1	0	2	Y	2	0	1	0	0	0	0	0	0	0	1	1	0	3	0	1	1	1	1	1
144469	1	MAIL	87121	SW	4	5	4	3	1	1	5	1	Y	1	0	0	0	Y	N	1	0	0	1	1	1	1	0	5	Y	5	0	1	1	1	1	0	1	0	0	0	0	0	5	0	1	1	1	1	0
144575	1	MAIL	87123	SE	5	3	2	3	5	4	5	5	Y	1	0	0	0	DK	Y	1	0	0	1	0	0	1	0	3	N	3	0	1	1	0	0	0	0	1	1	0	0	0	3	0	1	1	0	0	0
144931	1	MAIL	87121	SW	NA	NA	NA	NA	NA	NA	NA	NA	Y	0	0	0	1	Y	Y	2	1	0	1	1	0	0	0	3	N	3	0	1	1	0	0	0	0	0	1	0	0	0	4	0	1	1	0	0	0
145645	1	MAIL	87109	NE	4	3	3	NA	5	5	3	4	Y	1	1	0	0	Y	N	2	1	0	1	1	0	0	0	4	Y	4	0	1	1	1	0	0	0	1	1	1	0	0	4	0	1	1	1	0	1
145854	1	MAIL	87114	NW	3	3	4	5	5	5	5	5	Y	1	1	0	0	Y	Y	5	0	0	0	0	0	1	0	4	Y	2	0	0	0	0	0	1	0	1	1	1	1	0	3	0	1	0	0	0	0
146556	1	MAIL	87110	NE	NA	NA	NA	NA	NA	NA	NA	NA	Y	1	1	0	0	N	DK	2	1	0	1	0	0	1	0	NA	N	2	0	0	0	0	0	1	0	0	0	0	0	1	3	0	0	0	0	0	1
146924	1	ONLINE	87120	NW	5	4	3	3	5	5	5	5	Y	1	1	0	0	Y	N	2	1	0	0	1	0	1	0	5	Y	1	1	0	0	0	0	0	0	1	1	0	1	0	1	1	0	0	0	0	0
146925	1	MAIL	87120	NW	NA	NA	NA	NA	NA	NA	NA	NA	Y	1	1	0	1	N	Y	2	0	0	1	1	0	1	0	4	Y	4	0	0	0	0	1	0	1	0	0	0	0	0	3	0	0	0	0	1	0
147223	1	MAIL	87120	NW	5	5	5	5	5	5	5	5	Y	1	1	0	0	Y	DK	2	0	0	0	1	0	1	0	4	Y	5	0	0	0	0	1	0	1	0	0	0	0	0	5	0	0	0	0	1	0
148457	1	MAIL	87104	NW	4	3	3	4	4	3	2	3	Y	1	1	0	0	Y	Y	2	1	0	1	1	0	1	0	4	N	3	0	1	0	0	0	0	0	1	0	1	0	0	4	0	1	0	0	0	0
149481	1	MAIL	87120	NW	2	5	1	4	4	1	4	2	N	0	1	0	0	Y	Y	5	0	1	0	0	0	0	0	3	Y	1	1	0	0	0	0	0	0	0	1	0	0	0	1	1	0	0	0	0	0
149624	1	MAIL	87111	NE	3	5	3	4	5	4	3	3	Y	0	0	1	0	DK	N	2	1	0	1	1	0	1	0	3	Y	3	0	1	1	0	0	0	0	0	1	0	0	0	3	0	1	1	0	0	0
150239	1	MAIL	87113	NE	NA	3	3	3	5	3	3	3	Y	1	1	0	0	Y	N	1	1	0	0	1	0	1	0	4	Y	NA	0	1	1	1	1	0	1	0	0	0	0	0	4	0	1	1	1	1	0
150449	1	ONLINE	87114	NW	3	4	5	4	5	4	3	4	Y	0	1	0	0	N	N	2	0	0	1	0	1	1	0	3	Y	4	0	0	1	1	1	0	0	0	0	1	0	0	4	0	0	1	0	1	0
150640	1	MAIL	87105	SW	NA	NA	NA	NA	NA	NA	NA	NA	N	1	1	0	1	Y	N	NA	0	0	0	0	0	1	0	4	N	4	0	1	0	1	0	0	1	0	0	0	0	0	4	0	1	0	0	0	1
151075	1	MAIL	87109	NE	5	4	2	3	4	3	3	3	Y	1	1	0	0	Y	Y	2	0	0	1	1	0	1	0	3	Y	1	1	0	0	0	0	0	0	1	1	0	0	1	2	1	0	0	0	0	0
151650	1	ONLINE	87110	NE	5	5	3	4	4	3	4	3	Y	1	1	0	0	N	Y	4	0	1	1	0	0	1	0	4	Y	3	0	1	0	0	0	0	0	0	1	1	0	0	3	0	1	0	0	0	1
151676	1	MAIL	87105	SW	NA	NA	NA	NA	NA	NA	NA	NA	NA	0	0	0	0	NA	N	1	0	0	1	0	0	1	0	4	Y	5	0	1	1	1	1	0	1	0	0	0	0	0	5	0	1	1	1	1	1
151770	1	ONLINE	87114	NW	3	5	4	4	5	2	1	1	Y	1	1	0	0	Y	DK	1	1	0	0	0	0	1	0	2	N	4	0	1	1	1	0	0	0	1	0	0	1	0	4	0	1	1	1	0	1
151776	1	ONLINE	87111	NE	2	4	3	3	5	4	3	4	Y	1	1	0	0	N	Y	1	0	1	1	1	0	0	0	3	Y	2	0	0	0	1	0	0	0	0	1	0	0	0	4	0	0	1	0	0	0
152212	1	MAIL	87106	SE	NA	NA	NA	NA	NA	NA	NA	NA	Y	0	1	0	0	DK	Y	4	0	0	1	0	0	0	0	3	Y	1	1	0	0	0	0	0	0	0	1	0	0	0	1	1	0	0	0	0	0
152315	1	MAIL	87104	NW	2	1	3	3	NA	4	1	3	N	1	1	0	0	Y	N	1	0	0	0	0	0	1	0	3	Y	5	0	0	0	1	1	0	1	0	0	0	0	0	5	0	0	1	1	1	1
152331	1	MAIL	87114	NW	2	3	2	2	3	2	3	2	Y	1	1	0	0	N	N	1	0	0	1	0	0	0	0	3	Y	4	0	0	0	0	1	0	1	0	0	0	0	0	4	0	0	0	0	1	0
153021	1	ONLINE	87123	SE	4	5	3	4	2	3	4	4	Y	1	1	0	0	Y	Y	4	0	0	0	0	0	1	0	3	Y	4	0	1	0	0	1	0	0	0	1	0	1	0	3	0	1	0	0	0	1
153272	1	MAIL	87104	SW	3	5	3	4	5	3	3	3	Y	0	1	0	0	N	N	1	1	0	1	1	0	1	0	3	N	3	0	1	1	1	1	0	0	1	1	0	0	0	3	0	1	1	1	1	1
153451	1	MAIL	87111	NE	5	5	5	5	5	5	5	5	Y	1	1	0	0	Y	N	2	1	0	0	0	1	1	0	5	Y	5	0	0	1	0	0	0	1	0	0	0	0	0	5	0	0	0	0	0	1
153697	1	ONLINE	87108	NE	2	5	5	5	3	2	1	1	Y	1	0	0	0	Y	N	1	0	0	0	0	0	1	0	2	Y	5	0	1	1	1	1	0	0	0	0	1	0	0	NA	0	1	1	1	1	1
154506	1	MAIL	87120	NW	5	5	5	5	5	1	5	3	Y	0	0	1	0	N	Y	4	0	0	0	1	0	1	0	1	N	4	0	0	0	1	0	0	0	0	1	0	0	0	4	0	0	0	1	0	0
155336	1	MAIL	87121	SW	5	5	5	5	5	5	5	5	Y	1	1	0	0	Y	Y	2	1	0	1	1	0	1	0	3	N	2	0	1	0	0	0	0	0	0	1	1	0	0	4	0	1	1	0	0	0
155500	1	MAIL	87107	NW	5	4	4	4	3	3	5	3	Y	1	1	0	0	Y	NA	NA	0	0	0	0	0	0	0	NA	NA	3	0	1	1	1	0	0	0	0	0	0	0	1	3	0	1	1	1	0	1
155502	1	ONLINE	87123	NE	5	3	3	3	4	3	4	3	Y	0	1	0	0	Y	Y	2	0	0	1	1	0	0	0	3	N	4	0	0	1	1	1	0	0	0	0	1	0	0	4	0	1	1	1	1	1
156269	1	MAIL	87108	SE	4	3	3	3	3	2	2	3	Y	0	1	0	0	DK	N	1	1	1	1	0	0	1	0	3	Y	4	0	1	1	1	1	0	1	0	0	0	0	1	4	0	1	1	1	1	1
156394	1	MAIL	87112	NE	5	5	4	4	5	3	5	3	Y	1	1	0	0	N	N	1	1	1	0	0	0	1	0	4	Y	3	0	0	0	1	0	0	0	0	0	0	1	0	3	0	0	0	1	0	0
157052	1	MAIL	87112	NE	4	4	3	5	5	5	5	5	NA	1	1	0	0	DK	DK	1	1	0	1	0	0	1	0	4	Y	3	0	1	1	0	0	0	0	0	0	0	0	1	3	0	1	1	0	0	0
157155	1	MAIL	87107	NW	4	4	4	4	4	5	4	5	N	1	1	0	0	N	N	4	0	0	0	0	0	1	0	3	Y	3	0	1	0	1	1	0	0	0	1	1	1	0	2	0	1	0	0	1	0
157813	1	MAIL	87108	NE	NA	NA	NA	NA	NA	NA	NA	NA	Y	1	1	0	0	N	Y	2	1	0	1	1	0	1	0	4	Y	5	0	1	1	1	1	0	1	0	0	0	0	0	5	0	1	0	0	1	0
158810	1	MAIL	87112	NE	4	5	3	5	5	3	1	2	Y	0	1	0	0	N	N	2	0	0	1	1	0	1	0	3	Y	3	0	1	1	1	0	0	0	0	1	0	0	0	4	0	1	1	1	0	0
159166	1	ONLINE	87105	SW	4	4	5	5	5	3	5	2	Y	1	1	0	0	Y	Y	5	0	0	1	1	0	1	0	4	Y	2	0	1	0	0	0	0	0	0	1	1	0	0	4	0	1	0	1	0	1
160193	1	MAIL	87111	NE	3	5	3	3	5	3	5	3	Y	1	1	0	0	Y	N	1	1	0	0	1	0	1	0	4	Y	4	0	1	1	1	0	0	1	0	0	0	0	0	4	0	1	1	1	0	0
160358	1	MAIL	87114	NW	4	4	2	2	5	2	4	3	Y	1	1	0	0	Y	Y	2	0	1	1	1	0	1	0	3	Y	2	0	1	0	0	0	0	0	0	1	1	0	1	3	0	1	0	0	0	1
160645	1	MAIL	87123	SE	NA	NA	NA	NA	NA	NA	NA	NA	Y	0	0	1	0	Y	Y	4	0	0	1	1	0	0	0	3	N	NA	0	0	0	0	0	0	0	0	0	0	0	0	3	0	0	0	1	0	0
161116	1	MAIL	87121	SW	4	3	4	5	5	4	3	4	Y	0	1	0	0	Y	N	1	1	0	1	1	0	1	0	4	Y	4	0	0	0	1	0	0	0	0	1	0	0	0	4	0	0	1	0	0	0
161152	1	MAIL	87105	SW	4	5	3	3	2	1	1	1	Y	1	1	0	0	Y	N	1	1	0	1	1	0	1	0	3	Y	5	0	1	1	1	1	0	1	0	0	0	0	0	5	0	1	1	1	1	1
161863	1	ONLINE	87114	NW	2	4	2	3	4	4	3	2	Y	0	1	0	0	Y	Y	2	0	0	0	0	0	1	0	3	Y	4	0	1	1	1	1	0	0	0	0	0	0	1	4	0	1	1	1	1	1
162034	1	ONLINE	87108	SE	3	5	2	4	5	3	2	3	Y	0	0	1	0	Y	Y	4	0	1	0	0	0	1	0	1	N	2	1	0	0	0	0	0	0	1	0	0	1	0	3	0	0	0	0	0	1
162725	1	MAIL	87107	NW	4	5	2	4	2	4	1	2	Y	1	1	0	1	DK	N	2	1	0	1	1	1	1	0	3	N	4	0	1	1	1	0	0	1	0	0	0	0	0	4	0	1	1	1	1	1
163018	1	ONLINE	87123	NE	2	4	3	3	5	3	3	1	DK	0	0	1	0	Y	N	2	1	0	0	1	0	0	0	2	Y	3	0	1	0	1	0	0	0	0	1	0	0	0	3	0	1	0	1	0	1
163260	1	MAIL	87107	NW	5	5	2	4	5	4	5	4	Y	1	1	0	0	Y	Y	1	0	1	0	1	0	1	0	4	N	4	0	0	0	1	1	0	1	0	0	0	0	0	4	0	0	0	1	1	1
164159	1	ONLINE	87111	NE	4	5	4	4	5	3	3	3	Y	1	1	1	0	Y	N	2	1	0	1	1	1	1	0	2	N	4	0	1	1	0	1	0	1	0	0	0	0	0	4	0	1	1	0	1	0
164191	1	MAIL	87108	SE	4	5	3	4	5	3	4	3	Y	1	1	0	0	Y	DK	2	0	1	1	1	0	1	0	4	N	4	0	1	1	1	0	0	0	1	0	0	0	1	4	0	1	1	1	0	1
164528	1	MAIL	87123	NE	NA	5	3	5	5	5	4	4	Y	0	1	0	0	Y	N	1	1	0	1	1	0	1	0	3	Y	4	0	1	1	1	1	0	0	0	1	0	1	0	5	0	1	1	1	0	1
164548	1	MAIL	87106	NE	5	4	4	5	5	1	2	1	Y	1	1	0	0	Y	N	2	1	0	1	1	0	1	0	4	Y	5	0	1	1	1	1	0	1	0	0	0	0	0	5	0	1	1	1	1	1
164603	1	MAIL	87114	NW	NA	5	4	4	5	5	5	5	DK	0	0	1	0	Y	N	1	0	0	0	0	0	0	1	2	N	2	1	0	0	0	0	0	0	0	0	1	0	0	2	1	0	0	0	0	0
164837	1	ONLINE	87104	NW	4	4	4	4	4	1	4	2	Y	0	1	0	0	Y	Y	5	1	1	0	0	0	1	0	3	Y	2	1	0	0	0	0	0	0	0	0	0	0	1	2	0	0	0	1	0	0
165971	1	ONLINE	87109	NE	3	4	2	NA	4	3	2	4	Y	1	1	0	0	DK	N	2	0	0	1	0	0	1	0	3	Y	4	0	1	1	0	1	0	1	0	0	0	0	0	4	0	1	1	0	1	1
167096	1	MAIL	87114	NW	4	3	5	5	5	2	4	1	Y	1	0	0	0	N	N	2	1	0	1	0	0	1	0	2	N	4	0	0	0	0	0	1	0	1	0	0	0	1	4	0	0	1	0	0	0
167611	1	MAIL	87108	NE	NA	NA	NA	NA	NA	NA	NA	NA	Y	0	0	1	0	Y	N	4	1	0	0	1	0	1	0	2	Y	4	0	0	0	1	1	0	1	0	0	0	0	0	4	0	0	0	1	1	0
167768	1	MAIL	87121	NW	2	2	4	4	3	4	3	3	Y	1	1	0	0	Y	Y	2	0	1	0	0	0	0	0	3	Y	5	0	1	1	1	1	0	1	0	0	0	0	0	5	0	1	1	1	1	1
168030	1	MAIL	87110	NE	4	1	4	4	5	3	2	3	Y	1	1	0	0	Y	Y	2	1	0	1	1	0	1	0	4	Y	5	0	1	1	1	1	0	1	0	0	0	0	0	3	0	1	1	1	1	1
168336	1	ONLINE	87107	NW	3	5	3	5	5	5	4	3	Y	1	1	0	0	Y	Y	4	0	0	1	1	0	1	0	4	Y	4	0	1	1	1	1	0	0	0	0	0	0	1	4	0	1	1	1	1	1
169228	1	MAIL	87108	NE	NA	NA	NA	NA	NA	NA	NA	NA	DK	1	1	0	0	DK	Y	4	1	0	1	0	0	1	0	3	Y	3	0	0	0	0	0	0	0	0	0	0	1	0	4	0	0	0	1	0	0
169866	1	MAIL	87120	NW	5	4	4	4	5	5	5	5	Y	1	1	0	0	Y	N	NA	1	0	1	0	0	1	0	3	Y	4	0	1	1	1	1	0	1	0	0	0	0	0	5	0	1	1	1	1	0
170225	1	MAIL	87110	NE	5	3	3	4	3	2	3	3	Y	1	1	0	0	Y	N	2	1	0	1	1	1	1	0	4	Y	2	0	1	0	0	0	0	0	0	0	0	0	1	2	0	1	0	0	0	0
170334	1	MAIL	87113	NE	NA	NA	NA	NA	NA	NA	NA	NA	Y	1	1	0	0	DK	Y	4	0	0	0	0	0	1	0	3	N	2	0	1	1	0	0	0	0	1	1	0	1	0	2	0	1	1	0	0	0
170479	1	MAIL	87120	NW	NA	NA	NA	NA	NA	NA	NA	NA	Y	1	0	0	0	Y	Y	1	1	0	1	1	0	1	0	3	Y	4	0	1	0	0	1	0	1	0	0	0	0	0	4	0	0	1	0	0	0
171834	1	MAIL	87121	SW	3	4	2	5	4	3	1	2	Y	1	1	0	0	Y	N	2	1	0	0	1	0	1	0	3	Y	5	0	1	1	1	1	0	1	0	0	0	0	0	5	0	1	1	1	1	1
171859	1	MAIL	87120	NW	4	4	5	5	5	4	5	4	Y	1	1	0	0	Y	Y	4	1	0	0	0	1	1	0	4	Y	4	0	1	0	1	0	0	0	0	1	1	1	0	4	0	1	1	1	0	0
172786	1	MAIL	87123	NE	3	5	3	4	5	3	3	3	Y	1	1	0	1	Y	N	2	0	0	1	0	0	1	0	3	N	4	0	0	0	0	1	0	1	0	0	0	0	0	4	0	0	0	0	1	0
173472	1	MAIL	87107	NW	4	2	3	4	5	4	5	4	Y	1	1	0	0	Y	N	2	1	0	1	0	0	1	0	3	Y	2	0	1	0	0	0	0	0	1	0	0	0	0	3	0	1	0	0	0	0
173808	1	MAIL	87114	NW	3	4	3	4	3	4	4	1	Y	1	1	0	0	DK	N	2	1	0	1	0	0	1	0	3	N	1	0	0	0	0	0	0	0	1	1	1	1	0	4	0	0	0	0	0	1
173876	1	MAIL	87120	NW	1	4	3	3	5	4	1	3	N	1	1	0	0	N	N	4	0	0	1	1	0	1	0	4	Y	4	0	0	0	0	1	0	1	0	0	0	0	0	NA	0	0	0	0	1	0
174131	1	MAIL	87113	NE	NA	5	5	5	5	5	5	5	Y	1	1	0	0	Y	Y	5	1	1	1	0	1	0	0	5	Y	1	1	0	0	0	0	0	0	1	1	1	0	0	1	1	0	0	0	0	0
174174	1	MAIL	87105	SE	NA	NA	NA	NA	NA	NA	NA	NA	DK	0	0	1	0	Y	Y	4	0	0	0	0	0	1	0	2	N	2	0	1	0	0	0	0	0	0	1	0	0	0	3	0	1	0	0	0	0
174451	1	MAIL	87106	SE	3	4	3	4	4	3	4	3	Y	0	0	1	0	Y	Y	2	0	0	0	0	0	1	0	2	N	3	0	0	1	0	0	0	0	0	1	0	0	0	3	0	1	0	0	0	0
174599	1	MAIL	87109	NE	NA	4	3	4	4	5	5	4	Y	1	1	0	0	Y	Y	NA	0	0	1	0	1	0	0	3	N	NA	1	0	0	0	0	0	0	0	1	0	0	0	2	1	0	0	0	0	0
174685	1	MAIL	87111	NE	NA	NA	NA	NA	NA	NA	NA	NA	Y	0	0	1	0	Y	Y	4	1	0	1	1	1	1	0	3	Y	3	0	0	0	0	1	0	1	0	0	0	0	0	3	0	0	0	0	1	0
174729	1	MAIL	87111	NE	3	5	1	5	5	1	3	2	Y	0	0	1	0	Y	N	2	0	1	0	1	0	1	0	NA	Y	4	0	0	1	0	0	1	0	0	1	0	0	0	4	0	0	1	0	0	0
175209	1	MAIL	87120	NW	3	4	3	4	5	3	5	3	Y	1	1	0	0	Y	Y	4	0	0	0	1	1	1	0	3	Y	2	0	1	0	0	0	0	0	1	1	0	1	0	3	0	1	0	0	0	0
175336	1	MAIL	87108	SE	3	3	3	3	4	3	4	4	DK	1	1	0	0	Y	N	2	1	0	0	0	0	1	0	2	N	3	0	1	1	1	1	0	0	0	1	0	1	0	3	0	1	0	1	1	0
176214	1	MAIL	87111	NE	3	3	2	3	5	2	5	2	Y	0	1	0	0	Y	N	1	1	0	1	1	0	1	0	4	Y	5	0	1	1	1	1	0	1	0	0	0	0	0	5	0	1	1	1	1	1
176282	1	MAIL	87112	NE	3	3	2	4	5	2	1	3	Y	0	1	0	0	N	N	1	1	0	1	1	1	1	0	5	NA	4	0	1	1	1	1	0	1	0	0	0	0	0	4	0	1	1	1	1	1
176309	1	MAIL	87108	SE	5	5	2	4	5	3	5	2	Y	1	1	0	0	Y	N	2	1	0	1	1	0	1	0	5	Y	2	0	1	0	0	0	0	0	1	1	0	0	0	2	0	1	0	0	0	0
176587	1	MAIL	87110	NE	4	5	2	4	5	2	1	2	Y	1	0	0	0	Y	N	1	1	0	1	0	0	1	0	3	Y	3	0	1	1	0	1	0	1	0	0	0	0	0	4	0	1	1	0	1	1
176652	1	MAIL	87120	NW	4	4	4	4	5	4	4	4	Y	1	1	0	0	DK	Y	2	1	1	1	1	0	0	0	4	Y	2	0	1	0	0	0	0	0	1	1	0	0	0	3	0	1	0	0	0	0
177099	1	MAIL	87111	NE	4	5	4	4	5	4	5	3	Y	0	1	0	0	Y	DK	2	1	0	1	0	0	1	0	3	Y	NA	0	0	0	0	0	0	0	0	0	0	0	0	3	0	0	0	1	0	0
177452	1	MAIL	87111	NE	NA	NA	NA	NA	NA	NA	NA	NA	Y	1	1	0	0	Y	Y	2	1	0	1	0	0	1	0	4	Y	1	1	0	0	0	0	0	0	0	1	1	0	0	1	1	0	0	0	0	0
178053	1	MAIL	87121	SW	NA	NA	NA	NA	NA	NA	NA	NA	N	0	0	1	0	DK	Y	1	0	0	0	0	0	0	1	1	N	5	0	0	0	0	1	0	1	0	0	0	0	0	5	0	0	0	0	1	0
178322	1	MAIL	87112	NE	5	3	5	4	5	4	4	4	Y	1	1	0	0	DK	N	1	0	1	1	0	0	1	0	5	Y	2	0	1	1	0	0	0	0	1	1	1	0	0	2	0	1	0	0	0	0
179175	1	MAIL	87105	SW	NA	1	4	4	4	4	3	4	N	0	0	1	0	DK	N	1	1	0	1	1	0	0	0	2	N	2	0	0	0	0	1	0	0	0	0	0	1	0	4	0	0	0	0	0	1
179186	1	MAIL	87106	NE	4	4	1	3	5	5	2	1	Y	1	1	0	0	Y	N	2	1	0	1	1	1	1	0	3	Y	2	0	1	0	0	0	0	0	1	1	1	0	0	3	0	1	0	0	0	1
179775	1	MAIL	87112	NE	NA	5	NA	5	5	NA	5	4	Y	0	0	1	0	DK	N	1	0	0	0	0	0	1	0	1	N	NA	0	0	0	0	0	1	0	0	0	0	0	1	NA	0	0	0	0	0	0
179818	1	MAIL	87111	NE	4	3	3	2	4	4	3	4	Y	0	1	0	0	Y	N	1	0	0	1	0	0	1	0	3	N	4	0	1	1	0	1	0	0	0	1	0	1	0	4	0	1	1	1	0	0
179991	1	MAIL	87111	NE	4	4	4	5	5	5	4	4	Y	0	1	0	0	Y	N	5	0	0	0	0	0	1	0	3	N	4	0	1	1	1	0	0	0	0	1	0	0	0	4	0	1	1	1	0	0
180375	1	MAIL	87114	NW	3	5	4	5	5	5	3	5	Y	1	1	0	0	Y	Y	1	0	0	1	0	0	0	0	4	Y	1	1	0	0	0	0	0	0	1	1	1	0	0	1	1	0	0	0	0	0
180383	1	MAIL	87114	NW	3	4	2	5	5	5	2	4	Y	1	1	0	0	N	N	1	1	0	0	1	0	1	0	1	N	4	0	1	0	0	0	0	1	0	0	0	0	0	4	0	1	0	0	0	1
180500	1	MAIL	87110	NE	3	3	3	3	4	4	4	5	Y	1	1	0	0	Y	N	1	0	0	0	0	0	1	0	3	Y	1	1	0	0	0	0	0	0	1	1	1	1	1	1	1	0	0	0	0	0
180707	1	MAIL	87114	NW	3	5	2	3	4	3	4	3	Y	0	0	1	0	Y	Y	2	1	0	1	1	0	1	0	2	N	2	1	0	0	0	0	0	0	0	1	0	0	0	2	0	1	0	0	0	0
181048	1	MAIL	87107	NW	3	4	4	4	4	5	4	5	Y	0	0	1	0	Y	N	NA	1	0	0	0	0	1	0	3	N	2	0	0	0	1	0	0	0	0	0	0	0	0	2	0	0	0	1	0	0
181293	1	ONLINE	87123	SE	4	5	3	4	5	4	4	4	Y	0	1	0	0	Y	N	2	1	0	1	0	0	0	0	3	N	3	0	0	0	1	0	0	0	0	0	0	1	0	5	0	0	1	0	0	0
181519	1	MAIL	87111	NE	2	3	2	3	4	3	1	2	N	1	1	0	0	N	DK	1	0	0	1	1	1	0	0	2	Y	5	0	0	1	1	1	0	1	0	0	0	0	0	5	0	0	1	1	1	0
181680	1	MAIL	87120	NW	NA	4	3	4	5	4	4	4	Y	1	1	0	0	Y	N	2	0	0	1	1	0	0	0	4	Y	4	0	0	0	1	0	0	0	0	0	1	0	0	4	0	0	1	0	1	0
181790	1	MAIL	87114	NW	4	4	4	5	5	3	4	4	Y	1	1	0	0	Y	N	2	0	0	1	1	1	1	0	NA	N	2	0	1	0	0	0	1	0	0	1	0	0	1	4	0	0	0	0	0	1
181797	1	MAIL	87114	NW	4	5	4	4	5	5	5	5	Y	0	0	1	0	Y	Y	4	1	0	1	1	0	1	0	5	Y	2	1	0	0	0	0	0	0	1	1	0	1	0	2	1	0	0	0	0	0
181996	1	MAIL	87121	SW	NA	NA	NA	NA	NA	NA	NA	NA	Y	0	0	1	0	Y	DK	4	0	0	0	0	0	1	0	NA	N	NA	0	1	1	0	1	0	1	0	0	0	0	0	NA	0	0	0	1	0	0
182137	1	MAIL	87123	SE	4	4	3	4	5	3	1	3	Y	1	1	0	0	Y	DK	2	1	0	1	1	1	1	0	4	Y	4	0	0	1	1	1	0	1	0	0	0	0	0	4	0	0	1	1	1	1
183674	1	MAIL	87106	NE	5	5	5	5	5	3	5	5	Y	0	1	0	0	Y	Y	1	0	0	1	1	1	1	0	5	Y	2	0	1	0	0	0	0	0	0	1	1	0	0	5	0	0	0	0	0	1
183801	1	MAIL	87114	NW	4	5	4	5	5	4	4	4	DK	0	0	1	0	Y	DK	1	1	0	0	1	0	1	0	3	N	2	1	0	0	0	0	0	0	0	1	0	0	0	2	1	0	0	0	0	0
184480	1	MAIL	87114	NW	5	4	3	5	5	3	4	4	Y	0	1	0	0	Y	Y	4	1	0	1	1	0	1	0	5	Y	5	0	0	0	0	1	0	1	0	0	0	0	0	4	0	0	0	0	1	0
184563	1	MAIL	87120	NW	5	5	5	5	5	3	4	3	Y	1	0	0	0	Y	N	NA	1	0	0	1	0	0	0	4	Y	3	0	0	1	0	0	0	1	0	0	0	0	0	3	0	1	0	0	0	0
184629	1	MAIL	87120	NW	3	5	3	3	5	2	5	3	N	0	1	0	0	Y	N	NA	0	0	0	1	0	1	0	1	N	1	1	0	0	0	0	0	0	1	1	0	0	0	1	1	0	0	0	0	0
185132	1	MAIL	87111	NE	5	5	2	5	5	3	2	3	Y	0	1	0	0	Y	N	1	1	0	1	0	0	1	0	4	N	4	0	1	1	1	1	0	0	0	0	0	0	1	4	0	1	1	1	1	0
185339	1	MAIL	87107	NW	4	3	3	NA	5	4	4	4	Y	1	1	0	0	Y	Y	NA	0	0	1	0	0	1	0	4	Y	2	1	0	0	0	0	0	0	0	1	0	0	0	2	1	0	0	0	0	0
185642	1	MAIL	87107	NE	3	4	1	4	5	1	4	4	Y	1	1	0	0	N	N	2	0	0	1	0	0	0	0	3	N	3	0	1	1	0	0	1	0	0	0	1	1	1	3	0	1	1	0	0	1
185655	1	MAIL	87106	SE	3	5	5	NA	NA	NA	4	NA	DK	0	0	1	0	Y	Y	4	0	0	1	0	0	1	0	2	Y	3	0	0	1	1	1	0	1	0	0	0	0	0	4	0	1	1	1	0	0
185916	1	ONLINE	87108	SE	2	4	1	5	4	1	1	1	Y	1	1	0	0	Y	N	1	1	0	1	1	0	1	0	4	Y	5	0	1	0	1	1	0	1	0	0	0	0	0	5	0	1	1	1	1	1
186523	1	MAIL	87114	NW	5	5	4	4	5	5	5	5	Y	1	1	0	0	Y	N	2	1	0	1	1	0	1	0	5	N	5	0	1	1	1	1	0	1	0	0	0	0	0	5	0	1	1	1	1	1
186790	1	MAIL	87121	NW	5	5	5	5	5	5	4	4	Y	1	1	0	0	Y	Y	NA	1	0	1	1	0	1	0	5	Y	4	0	1	1	1	1	0	0	0	0	0	1	0	5	0	1	1	1	0	1
187786	1	MAIL	87113	NE	NA	4	4	4	5	4	4	3	Y	1	1	0	0	DK	N	2	1	0	1	0	0	1	0	4	Y	5	0	1	1	1	1	0	1	0	0	0	0	0	5	0	1	1	1	1	0
187932	1	MAIL	87107	NW	5	5	5	5	5	5	5	5	Y	1	1	0	0	Y	N	2	1	0	1	1	0	1	0	5	Y	4	0	1	1	1	0	0	0	0	1	1	0	0	4	0	1	1	1	0	1
188315	1	MAIL	87111	NE	NA	NA	NA	NA	NA	NA	NA	NA	Y	1	0	0	0	DK	Y	5	0	1	0	0	0	1	0	5	Y	3	1	0	0	0	0	0	0	0	0	0	0	1	4	0	0	0	0	1	0
188506	1	MAIL	87111	NE	5	5	5	5	5	3	5	4	Y	1	1	0	0	Y	Y	4	1	0	1	0	0	0	0	3	Y	3	0	1	0	0	0	0	0	0	1	0	1	0	3	0	1	1	0	0	0
188980	1	MAIL	87113	NE	4	4	4	4	5	5	5	4	N	1	1	0	0	Y	N	1	0	1	0	1	0	1	0	3	Y	3	0	1	0	0	0	0	0	0	1	0	0	0	3	0	1	0	0	0	0
189052	1	MAIL	87112	NE	NA	NA	NA	NA	NA	NA	NA	NA	Y	1	1	0	0	Y	DK	1	0	0	1	0	1	1	0	2	Y	5	0	0	0	1	1	1	1	0	0	0	0	0	5	0	1	0	1	1	1
190010	1	MAIL	87121	SW	4	4	1	3	5	3	5	5	DK	0	1	0	0	Y	Y	4	0	0	0	1	0	1	0	4	Y	NA	0	0	0	0	0	0	0	0	0	0	0	0	1	1	0	1	0	0	0
190172	1	ONLINE	87112	NE	3	4	3	5	5	4	2	2	N	0	0	1	0	Y	Y	2	0	0	0	1	0	1	0	1	N	4	0	1	1	1	0	0	0	1	0	1	1	0	4	0	1	1	1	0	1
190210	1	MAIL	87110	NE	4	4	3	5	4	2	3	3	Y	1	1	0	0	Y	N	2	0	0	1	1	0	1	0	4	Y	3	0	1	0	0	0	1	0	0	1	0	0	1	5	0	1	0	0	1	1
190310	1	MAIL	87114	NW	5	5	NA	4	4	5	5	5	DK	1	0	1	0	N	N	2	0	1	0	0	0	0	0	1	N	2	0	0	0	0	0	1	0	0	0	0	0	1	3	0	1	0	0	0	0
190488	1	MAIL	87122	NE	3	5	3	3	5	4	4	3	DK	0	1	0	0	Y	DK	2	1	0	1	0	0	1	0	3	Y	4	0	0	0	1	1	0	1	0	0	0	0	0	4	0	0	0	0	1	0
190610	1	MAIL	87110	NE	2	2	3	3	4	4	3	4	Y	1	1	0	0	DK	Y	4	1	0	1	1	0	0	0	2	Y	2	0	1	0	0	0	0	0	0	1	0	0	0	2	0	1	0	0	0	0
190700	1	MAIL	87114	NW	4	3	3	2	4	3	2	1	Y	0	1	0	0	Y	N	2	1	0	0	1	0	1	0	3	Y	5	0	1	1	1	1	0	1	0	0	0	0	0	5	0	1	1	1	1	1
190746	1	MAIL	87121	SW	5	3	5	5	5	5	5	5	Y	0	0	1	0	Y	Y	4	1	0	1	1	0	1	0	3	N	1	0	0	0	0	0	1	0	0	1	0	0	0	1	1	0	0	0	0	0
190958	1	MAIL	87105	SW	4	5	3	4	5	4	1	1	Y	0	1	0	0	Y	N	1	0	0	0	0	0	0	1	3	Y	5	0	1	1	1	1	1	0	0	0	1	0	0	5	0	1	1	1	0	1
191096	1	MAIL	87120	NW	5	5	5	5	5	3	5	3	Y	0	1	0	0	Y	Y	4	0	0	0	0	0	0	1	3	Y	5	0	1	1	1	1	0	1	0	0	0	0	0	4	0	1	1	1	1	1
191189	1	MAIL	87105	NW	NA	NA	NA	NA	NA	NA	NA	NA	NA	0	0	0	0	NA	Y	5	1	0	1	1	0	0	0	4	Y	2	0	0	0	0	0	0	0	0	0	0	0	0	2	0	0	0	0	0	0
191271	1	MAIL	87108	SE	NA	5	5	4	4	4	5	3	Y	1	1	0	0	Y	N	2	1	0	1	0	1	1	0	3	Y	NA	0	0	0	0	0	0	0	0	0	0	0	0	5	0	1	1	1	1	1
191743	1	MAIL	87111	NE	4	5	3	3	3	3	3	4	Y	0	1	0	0	Y	Y	2	0	0	1	1	0	1	0	3	Y	4	0	1	1	1	1	0	1	0	0	0	0	0	4	0	1	1	1	1	1
193174	1	MAIL	87114	NW	1	4	1	4	5	4	1	1	N	0	1	0	0	N	N	NA	1	0	1	1	0	1	0	1	Y	3	0	0	0	1	1	0	1	0	0	0	0	0	3	0	0	0	1	0	0
193515	1	MAIL	87108	SE	NA	NA	NA	NA	NA	NA	NA	NA	Y	0	1	0	0	Y	N	2	0	0	1	1	0	1	0	NA	Y	NA	0	1	0	0	0	0	1	0	0	0	0	0	NA	0	1	0	0	0	0
193780	1	MAIL	87108	NE	5	5	5	5	5	1	5	2	Y	1	1	0	0	Y	N	2	1	1	1	1	0	1	0	4	Y	2	1	0	0	0	0	0	0	0	1	0	0	0	2	1	0	0	0	0	0
194350	1	MAIL	87121	SW	5	5	5	5	5	5	5	5	Y	1	1	0	0	Y	Y	4	0	1	0	0	0	0	0	2	N	NA	0	0	0	0	1	0	1	0	0	0	0	0	5	0	0	1	0	1	1
194691	1	MAIL	87123	SE	3	3	4	4	5	5	4	4	Y	0	0	1	0	Y	DK	2	1	1	1	1	0	1	0	4	N	2	1	0	0	0	0	0	0	1	0	0	0	0	2	0	1	0	0	0	0
195068	1	MAIL	87113	NE	5	3	3	3	4	3	5	3	Y	1	1	0	0	N	Y	2	1	0	1	0	0	1	0	3	Y	5	0	1	1	0	1	0	1	0	0	0	0	0	5	0	1	1	0	1	1
195754	1	MAIL	87121	SW	2	4	3	4	4	3	4	4	Y	1	1	0	0	Y	Y	2	0	0	0	1	0	1	0	3	Y	4	0	0	0	1	1	0	0	0	1	0	0	0	3	0	0	0	1	0	0
195849	1	MAIL	87121	SW	3	3	4	3	4	3	3	2	Y	1	1	0	0	DK	Y	1	0	0	0	0	0	1	0	4	N	3	0	0	1	1	0	0	1	0	0	0	0	0	3	0	0	0	1	0	0
195947	1	ONLINE	87110	NE	4	5	4	5	5	3	4	4	Y	1	1	0	0	Y	Y	1	0	0	1	1	0	1	0	3	N	2	0	1	1	0	0	0	0	0	1	1	1	0	4	0	1	1	0	1	1
196174	1	MAIL	87120	NW	1	3	5	5	5	5	3	2	N	0	1	0	0	N	DK	2	1	0	1	1	1	1	0	2	N	3	0	0	0	1	1	1	0	1	1	1	0	0	NA	0	0	0	1	1	0
197157	1	ONLINE	87110	NE	4	4	5	4	3	1	5	2	Y	1	1	0	0	Y	DK	2	0	0	0	1	0	1	0	3	Y	4	0	1	1	0	0	0	0	0	0	0	0	1	NA	0	1	1	0	0	0
197936	1	MAIL	87107	NW	5	5	3	5	5	3	5	3	Y	1	1	0	0	Y	N	2	1	0	1	1	0	1	0	4	Y	4	0	1	1	1	1	0	0	0	0	0	0	1	4	0	1	1	1	1	0
198027	1	MAIL	87111	NE	5	5	3	4	4	2	3	2	Y	1	1	0	0	DK	N	2	1	0	1	1	0	1	0	3	Y	5	0	1	1	1	1	0	1	0	0	0	0	0	5	0	1	1	1	1	1
199517	1	MAIL	87114	NW	4	5	3	5	5	4	5	5	DK	0	1	0	0	Y	Y	2	0	0	0	1	0	1	0	4	N	2	0	1	0	0	0	0	0	1	1	0	1	0	3	0	1	0	0	0	0
201174	1	MAIL	87107	NW	5	5	5	5	5	5	5	5	Y	1	1	0	1	Y	N	1	1	0	1	1	0	1	0	5	Y	5	0	1	1	1	1	0	1	0	0	0	0	0	5	0	1	1	1	1	1
201977	1	MAIL	87102	NE	1	1	1	1	1	1	1	1	Y	0	0	1	0	N	Y	NA	1	0	0	0	0	0	0	5	Y	1	1	0	0	0	0	0	0	0	0	1	0	0	1	1	0	0	0	0	0
202292	1	MAIL	87111	NE	3	4	3	4	5	5	1	5	N	1	0	0	0	DK	N	1	0	0	1	1	1	1	0	3	Y	2	0	1	1	0	0	0	0	0	1	1	0	0	4	0	1	1	0	0	1
202442	1	MAIL	87114	NW	1	3	2	3	4	4	4	2	Y	0	0	1	0	Y	Y	4	0	1	1	1	0	1	0	3	N	1	1	0	0	0	0	0	0	1	0	1	1	0	1	1	0	0	0	0	0
202582	1	MAIL	87111	NE	NA	NA	NA	NA	NA	NA	NA	NA	Y	1	1	0	0	DK	Y	5	1	0	1	0	0	1	0	4	N	2	0	1	0	0	0	0	0	1	1	0	0	0	2	0	1	0	0	0	0
203483	1	MAIL	87110	NE	NA	NA	NA	NA	NA	NA	NA	NA	Y	0	1	0	0	Y	N	2	0	1	0	0	0	1	0	2	Y	4	0	1	0	0	0	0	0	0	1	0	0	0	4	0	1	0	0	0	0
204008	1	MAIL	87120	NW	4	3	3	3	4	4	3	3	Y	1	0	0	0	Y	Y	4	1	0	1	0	0	1	0	3	N	3	0	1	0	1	0	0	0	0	1	0	0	0	3	0	1	0	1	0	1
204652	1	MAIL	87111	NE	NA	NA	NA	NA	NA	NA	NA	NA	Y	0	1	0	0	Y	N	NA	0	0	1	1	0	0	0	3	Y	NA	0	1	0	0	0	0	0	0	1	1	0	1	4	0	0	0	0	0	1
205723	1	ONLINE	87106	NE	5	5	4	4	5	2	2	2	Y	1	1	0	0	Y	N	1	1	0	1	1	1	1	0	3	Y	3	0	1	1	1	0	0	0	0	0	1	0	0	4	0	1	1	1	0	1
205828	1	MAIL	87109	NE	4	3	3	3	4	2	2	2	Y	1	1	0	0	Y	N	2	1	0	1	1	0	0	0	3	Y	4	0	1	1	0	0	0	0	0	0	0	0	1	5	0	1	1	0	0	1
206818	1	MAIL	87111	NE	5	5	5	4	5	3	4	2	Y	0	1	0	0	Y	N	2	0	0	1	0	0	1	0	3	Y	2	1	0	0	0	0	0	0	1	0	0	0	0	3	0	0	0	0	0	1
207030	1	MAIL	87112	NE	3	4	2	4	5	3	NA	3	Y	1	1	0	0	N	DK	4	1	0	1	0	0	0	0	4	Y	4	0	1	0	1	1	0	0	0	1	0	1	0	4	0	1	0	1	1	1
208668	1	MAIL	87114	NW	4	5	3	4	4	3	4	3	Y	0	1	0	0	Y	N	2	1	0	1	0	0	1	0	5	Y	4	0	0	0	1	0	0	0	0	0	1	0	0	4	0	0	0	1	0	0
208758	1	MAIL	87105	NW	NA	NA	NA	NA	NA	NA	NA	NA	Y	0	0	1	0	Y	DK	5	0	1	0	0	0	0	0	NA	N	3	1	0	0	0	0	0	0	0	1	0	0	0	2	1	0	0	0	0	0
209058	1	MAIL	87121	NW	3	4	3	4	4	4	3	3	N	1	1	0	1	Y	Y	5	0	0	0	0	0	1	0	3	Y	NA	0	0	0	0	0	0	0	0	0	0	0	0	3	0	0	0	0	0	0
210060	1	MAIL	87123	SE	4	5	4	5	5	4	3	3	DK	0	0	1	0	Y	Y	2	1	0	1	1	0	1	0	3	Y	4	0	1	1	0	0	0	1	0	0	0	0	0	3	0	1	1	0	0	0
210371	1	ONLINE	87112	NE	1	5	3	4	4	4	4	3	DK	1	1	0	0	Y	DK	2	1	0	1	0	0	1	0	2	Y	4	0	0	1	1	1	0	0	0	0	1	0	0	3	0	0	1	1	1	1
211159	1	MAIL	87109	NE	3	5	1	3	5	3	1	1	Y	0	0	1	0	Y	DK	2	1	0	0	1	0	1	0	3	Y	3	0	1	0	0	0	0	1	0	1	0	1	0	3	0	1	0	0	0	1
211229	1	MAIL	87109	NE	4	4	3	4	5	4	2	5	Y	0	1	0	0	DK	DK	2	1	1	0	0	0	0	0	3	N	1	1	0	0	0	0	0	0	0	1	0	0	0	1	1	0	0	0	0	0
212394	1	MAIL	87120	NW	NA	NA	NA	NA	NA	NA	NA	NA	Y	1	1	0	0	Y	Y	1	1	0	1	1	0	0	0	3	Y	4	0	1	1	0	0	0	0	1	0	0	1	0	4	0	1	1	1	0	1
212575	1	ONLINE	87111	NE	4	4	3	5	NA	NA	1	4	Y	0	1	0	1	N	Y	4	0	1	1	0	1	0	0	3	Y	4	0	1	0	0	1	0	1	0	1	0	0	0	4	0	1	0	0	1	1
212695	1	MAIL	87121	SW	3	4	3	4	5	5	5	4	DK	0	0	1	0	N	Y	2	0	0	1	1	0	1	0	3	Y	3	0	0	0	0	1	0	0	0	0	0	1	0	3	0	0	0	0	1	0
212902	1	MAIL	87121	SW	2	2	3	4	5	5	3	4	N	1	1	0	0	N	Y	2	0	0	1	1	0	1	0	3	Y	3	0	1	1	0	0	0	0	0	1	0	0	0	4	0	1	1	1	0	0
214596	1	MAIL	87108	SE	4	5	4	5	5	4	4	4	Y	1	1	0	0	Y	Y	2	1	0	1	1	1	1	0	5	Y	NA	0	0	0	0	0	0	0	0	0	0	0	0	3	0	1	1	1	1	1
214925	1	ONLINE	87114	NW	4	5	4	4	5	4	4	4	Y	0	1	0	0	Y	N	1	1	0	1	1	0	1	0	3	N	2	1	0	0	0	0	0	0	1	1	1	0	0	2	1	0	0	0	0	0
215093	1	MAIL	87114	NW	4	2	2	3	4	3	5	4	Y	0	0	1	0	Y	Y	6	1	0	1	0	0	1	0	3	Y	4	0	0	1	1	0	0	1	0	0	0	0	0	4	0	1	1	0	0	0
215094	1	ONLINE	87109	NE	3	5	3	4	5	5	3	4	Y	0	1	0	0	Y	N	1	0	0	1	1	0	1	0	4	Y	5	0	0	0	1	1	0	1	0	0	0	0	0	5	0	0	0	1	1	0
215394	1	MAIL	87120	NW	3	4	3	3	4	3	3	3	Y	1	1	0	0	Y	Y	2	1	0	1	1	0	1	0	3	Y	2	1	0	0	0	0	0	0	1	0	0	0	1	2	1	0	0	0	0	0
215926	1	MAIL	87110	NE	4	4	4	5	5	3	3	4	Y	0	1	0	0	Y	DK	1	1	0	1	1	0	0	0	4	N	4	0	1	0	1	0	0	0	0	1	0	0	0	3	0	1	0	0	0	0
216348	1	MAIL	87110	NE	4	5	4	4	3	1	5	1	Y	1	0	0	0	Y	N	1	1	0	1	1	0	1	0	4	Y	5	0	1	1	1	1	0	0	0	1	0	0	0	5	0	1	1	1	1	1
216725	1	MAIL	87105	NW	5	4	5	3	3	3	4	2	Y	1	0	0	0	Y	N	2	0	0	1	0	0	1	0	4	Y	4	0	0	1	1	1	0	1	0	0	0	0	0	4	0	0	1	1	1	1
217307	1	MAIL	87111	NE	3	4	3	3	4	3	3	3	Y	0	1	0	0	Y	NA	NA	0	0	0	0	0	0	0	NA	NA	4	0	1	1	1	0	0	1	0	0	0	0	0	5	0	1	1	1	1	0
217643	1	MAIL	87111	NE	5	5	5	5	5	3	4	3	Y	1	1	0	0	Y	Y	2	1	0	1	1	0	1	0	5	Y	2	0	1	0	0	0	0	0	1	1	1	0	0	4	0	1	1	0	0	1
217870	1	MAIL	87111	NE	NA	NA	NA	NA	NA	NA	NA	NA	Y	0	1	0	0	DK	Y	5	1	0	0	0	1	1	0	4	Y	2	0	1	0	0	0	0	0	0	0	1	0	0	2	0	1	0	0	0	0
218021	1	MAIL	87107	NW	4	4	4	5	5	3	4	4	DK	1	0	0	0	DK	Y	4	0	0	1	1	0	1	0	3	Y	2	0	1	0	0	0	0	0	1	0	0	0	0	2	0	1	0	0	0	0
218309	1	MAIL	87105	SW	NA	5	5	5	5	5	5	5	Y	1	0	0	0	Y	Y	4	0	0	1	1	0	1	0	2	N	4	0	0	0	0	1	0	1	0	0	0	0	0	4	0	0	0	0	0	1
218943	1	MAIL	87106	NE	4	5	5	5	5	4	4	3	Y	1	1	0	0	Y	DK	1	1	0	1	0	0	1	0	4	Y	4	0	1	1	1	0	0	1	0	0	0	0	0	4	0	1	1	1	1	0
219027	1	MAIL	87107	NW	4	4	2	2	5	4	5	4	Y	0	1	0	0	Y	N	1	1	0	1	1	1	1	0	3	Y	4	0	1	0	1	0	0	0	0	1	0	0	0	5	0	1	1	1	1	0
219293	1	MAIL	87121	SW	NA	2	5	5	5	5	5	5	Y	1	0	0	0	Y	Y	5	0	1	1	0	0	0	0	4	Y	1	1	0	0	0	0	0	0	0	1	0	0	0	1	1	0	0	0	0	0
219486	1	MAIL	87111	NE	2	4	3	2	5	4	1	5	DK	0	1	0	0	N	N	2	0	0	0	0	0	1	0	3	Y	4	0	0	1	1	0	0	1	0	0	0	0	0	4	0	0	1	1	0	0
219608	1	MAIL	87109	NE	NA	NA	NA	NA	NA	NA	NA	NA	DK	1	1	0	0	N	DK	NA	0	0	1	1	0	1	0	1	Y	5	0	0	1	1	1	0	1	0	0	0	0	0	5	0	1	1	1	1	0
219834	1	MAIL	87113	NE	5	5	3	3	4	3	5	1	Y	0	1	1	0	Y	Y	2	1	0	1	1	0	1	0	3	Y	1	1	0	0	0	0	0	0	0	1	0	1	0	2	0	0	0	0	0	0
220216	1	MAIL	87107	NW	NA	NA	NA	NA	NA	NA	NA	NA	N	1	0	0	1	Y	Y	4	0	0	1	0	0	0	0	NA	Y	NA	0	1	0	0	0	0	1	0	0	0	0	0	NA	0	1	0	0	0	0
220419	1	MAIL	87110	NE	5	4	4	5	5	4	5	5	Y	1	1	0	0	Y	Y	2	1	0	1	1	1	1	0	2	N	5	0	1	1	1	1	1	1	0	0	0	0	0	4	0	1	1	1	1	1
221034	1	MAIL	87114	NW	3	5	5	5	5	5	5	3	Y	0	0	1	0	Y	Y	2	1	0	1	1	0	1	0	5	Y	2	0	1	1	0	0	0	0	1	0	1	0	0	4	0	1	1	0	0	1
221451	1	ONLINE	87122	NE	3	4	3	3	NA	4	4	3	Y	0	0	1	0	Y	N	1	1	0	0	1	0	1	0	1	Y	1	1	0	0	0	0	0	0	0	1	0	0	0	1	1	0	0	0	0	0
222366	1	MAIL	87114	NW	NA	NA	NA	NA	NA	NA	NA	NA	Y	0	0	1	0	N	Y	4	0	0	0	1	0	0	0	3	Y	2	1	0	0	0	0	0	0	0	0	0	1	0	2	1	0	0	0	0	0
222736	1	MAIL	87109	NE	4	5	3	3	3	2	4	3	Y	0	0	1	0	Y	Y	2	0	0	0	1	0	1	0	3	Y	4	0	1	1	1	0	0	0	0	0	0	0	1	4	0	1	1	1	0	1
222986	1	ONLINE	87106	SE	3	4	3	3	4	3	3	3	Y	1	1	0	1	Y	Y	2	1	0	1	0	1	1	0	3	Y	5	0	1	1	1	1	0	1	0	0	1	0	0	5	0	1	1	1	1	1
223616	1	MAIL	87123	NE	2	3	3	3	4	4	2	3	Y	0	0	1	0	DK	N	2	1	1	0	0	0	1	0	3	N	4	0	1	1	0	1	0	0	0	0	0	0	1	4	0	1	1	0	1	0
224240	1	MAIL	87102	SW	NA	NA	NA	NA	NA	NA	NA	NA	NA	1	1	0	0	Y	N	1	0	0	0	1	1	1	0	NA	Y	3	0	1	1	1	1	0	1	0	0	0	0	0	3	0	1	1	0	1	1
224263	1	MAIL	87111	NE	5	4	3	5	3	4	5	5	Y	1	0	0	0	Y	NA	2	0	0	1	1	0	1	0	4	Y	2	1	0	0	0	0	0	0	1	1	1	0	0	3	0	1	1	0	0	1
224531	1	MAIL	87123	NE	3	4	3	4	5	3	3	5	Y	1	1	0	0	Y	Y	2	0	0	1	1	0	1	0	3	Y	2	1	0	0	0	0	0	0	1	1	1	1	0	2	0	0	0	0	0	0
224697	1	ONLINE	87111	NE	4	1	4	4	5	1	2	1	Y	0	1	0	0	Y	Y	4	0	0	1	1	0	1	0	4	Y	5	0	1	1	1	1	0	1	0	0	0	0	0	5	0	1	1	1	1	0
224804	1	ONLINE	87107	NW	2	5	2	5	5	1	1	1	Y	1	1	0	0	Y	Y	4	0	0	1	1	0	1	0	3	N	2	0	1	0	0	0	0	0	0	0	1	1	0	3	0	1	0	0	0	0
225372	1	MAIL	87120	NW	4	4	3	4	4	5	5	4	Y	1	1	0	0	Y	DK	2	1	0	1	1	0	1	0	4	Y	3	0	1	1	1	0	0	0	0	1	0	0	0	3	0	1	1	1	0	0
225394	1	MAIL	87112	NE	2	4	2	4	2	1	4	2	DK	0	1	0	0	DK	N	1	0	0	0	0	0	1	0	2	Y	4	0	1	1	1	1	0	0	0	0	0	0	1	4	0	1	1	1	1	1
226015	1	MAIL	87114	NW	NA	4	3	4	5	3	5	5	N	1	0	0	0	DK	Y	2	1	0	1	0	0	1	0	1	N	3	0	1	0	0	0	0	0	1	0	0	0	0	3	0	1	0	0	0	0
226211	1	MAIL	87107	NW	5	5	5	5	5	5	5	5	Y	1	1	0	0	Y	Y	NA	1	0	1	0	0	1	0	5	Y	2	0	1	0	1	0	0	0	0	1	0	1	0	5	0	1	0	0	1	1
226356	1	MAIL	87120	NW	3	3	4	4	5	4	4	4	Y	1	1	0	0	N	Y	4	1	0	0	0	0	1	0	3	Y	2	1	0	0	0	0	0	0	1	1	0	1	0	2	1	0	0	0	0	0
226484	1	MAIL	87107	NW	NA	4	3	3	4	4	3	2	DK	0	0	1	0	Y	Y	5	0	0	0	0	1	1	0	2	N	NA	0	0	0	0	0	0	0	0	0	0	0	0	3	0	1	0	1	0	1
226774	1	MAIL	87120	NW	4	5	3	4	5	4	3	3	Y	0	1	1	0	Y	DK	NA	1	0	1	0	0	1	0	3	Y	2	1	1	0	0	0	0	0	1	0	1	0	1	4	0	1	0	0	0	1
227031	1	MAIL	87112	NE	4	5	3	3	3	2	3	1	Y	1	1	0	0	Y	N	2	1	0	1	0	1	1	0	3	N	2	0	1	0	0	0	0	0	0	1	1	0	0	3	0	1	1	0	0	0
227437	1	MAIL	87105	SW	NA	NA	NA	NA	NA	NA	NA	NA	N	0	1	0	0	N	N	1	0	0	0	0	0	0	1	5	Y	4	0	1	0	0	0	0	1	0	0	0	0	0	5	0	0	0	1	0	0
227536	1	MAIL	87107	NW	NA	NA	NA	NA	NA	NA	NA	NA	Y	0	1	0	0	Y	N	1	0	0	0	0	0	1	0	3	Y	4	0	1	1	1	1	0	1	0	0	0	0	0	NA	0	0	0	0	0	1
227701	1	MAIL	87105	SW	3	4	3	4	5	3	4	4	Y	1	1	0	0	Y	N	2	1	0	1	1	0	1	0	1	N	2	0	1	0	0	0	0	0	1	1	0	1	0	2	0	1	0	0	0	0
228352	1	MAIL	87108	NE	5	5	5	4	4	4	5	3	Y	0	1	0	0	Y	DK	4	1	0	1	0	0	1	0	4	Y	3	0	1	0	0	0	0	0	0	1	0	0	0	4	0	1	0	0	1	0
228713	1	MAIL	87121	SW	4	5	4	5	5	4	5	3	Y	1	1	0	1	Y	Y	4	1	0	1	1	0	1	0	3	N	3	0	1	1	1	1	0	0	0	0	0	1	0	4	0	1	1	1	0	0
229579	1	MAIL	87107	NW	4	2	3	4	2	4	4	4	Y	0	1	0	0	Y	N	1	0	1	0	1	0	1	0	3	Y	3	0	1	1	1	0	0	0	0	1	0	0	0	3	0	1	1	1	0	0
229601	1	MAIL	87110	NE	2	2	1	2	5	5	5	5	Y	1	1	0	0	DK	DK	2	1	0	1	1	0	1	0	4	N	3	0	1	1	1	1	0	0	0	1	1	1	0	3	0	1	1	1	1	1
229889	1	MAIL	87123	NE	5	5	3	5	5	5	5	5	Y	1	1	0	0	Y	Y	NA	0	0	1	0	1	1	0	4	N	NA	0	1	0	0	0	0	0	0	1	0	0	0	NA	0	1	0	0	0	0
230154	1	MAIL	87123	SE	NA	NA	NA	NA	NA	NA	NA	NA	Y	0	1	0	0	Y	Y	4	0	0	1	0	0	0	0	3	N	2	1	0	0	0	0	0	0	1	0	0	0	0	2	1	0	0	0	0	0
230323	1	MAIL	87106	NE	5	5	5	4	3	3	4	2	Y	1	1	0	1	Y	Y	1	1	0	1	1	1	1	0	3	Y	4	0	1	1	1	1	0	0	0	0	0	0	1	4	0	1	1	1	1	1
231059	1	ONLINE	87114	NW	4	4	3	4	4	4	4	3	Y	1	1	0	0	DK	N	1	1	0	0	0	0	1	0	3	Y	4	0	0	0	0	1	0	0	0	1	0	0	0	4	0	0	0	0	1	0
231256	1	MAIL	87108	SE	5	5	3	5	5	4	5	4	Y	1	1	0	1	Y	N	2	1	0	1	1	0	1	0	3	N	2	1	0	0	0	0	0	0	1	1	1	0	0	4	0	1	1	0	0	1
231284	1	MAIL	87109	NE	5	5	5	5	5	5	5	5	Y	1	1	0	0	Y	N	1	1	0	1	1	0	1	0	3	N	4	0	0	0	0	1	0	0	0	0	0	0	1	4	0	0	0	0	0	1
231969	1	ONLINE	87120	NW	3	4	5	5	5	4	3	5	Y	0	0	1	0	Y	N	2	0	0	0	0	0	1	0	2	Y	3	1	0	0	0	0	0	0	0	1	0	0	0	2	1	0	0	0	0	0
232231	1	MAIL	87107	NE	2	3	2	3	3	2	2	4	Y	1	1	0	0	N	N	1	1	0	1	1	0	0	0	3	Y	2	0	1	0	0	0	0	0	0	1	1	0	0	3	0	1	0	0	0	0
232253	1	MAIL	87114	NW	3	5	5	4	5	5	5	3	DK	0	1	0	0	Y	DK	4	1	0	1	1	0	0	0	3	N	4	0	1	1	0	0	0	1	0	0	0	0	0	4	0	1	1	1	0	0
232571	1	MAIL	87114	NW	NA	NA	NA	NA	NA	NA	NA	NA	Y	0	0	1	0	Y	Y	6	1	1	0	0	0	0	0	5	Y	3	0	0	0	1	0	0	1	0	0	0	0	0	3	0	0	0	0	1	0
232770	1	ONLINE	87111	NE	3	5	4	5	5	4	2	2	Y	1	1	0	0	N	N	2	0	0	1	0	1	1	0	3	Y	4	0	1	1	1	0	0	0	0	1	0	0	0	4	0	1	1	1	0	0
233218	1	MAIL	87123	SE	NA	NA	NA	NA	NA	NA	NA	NA	Y	0	1	0	0	N	Y	4	1	0	1	0	0	0	0	3	Y	2	0	1	0	0	0	0	0	1	1	1	1	0	2	0	1	0	0	0	0
233418	1	MAIL	87120	NW	3	5	4	5	5	3	3	3	Y	0	1	0	0	Y	N	1	0	0	0	0	0	1	0	3	Y	3	0	1	0	0	0	0	0	0	1	1	0	0	3	0	1	0	0	0	0
233725	1	MAIL	87114	NW	5	4	5	5	5	4	5	5	Y	1	1	0	0	Y	Y	1	1	0	0	0	0	1	0	5	Y	5	0	0	0	0	1	0	1	0	0	0	0	0	5	0	0	0	0	1	0
234040	1	MAIL	87105	NW	3	3	3	5	5	3	2	5	N	1	1	0	0	N	Y	NA	0	1	0	0	0	1	0	3	Y	4	0	1	1	1	1	0	0	0	1	0	0	0	4	0	1	1	1	1	0
234125	1	MAIL	87114	NW	4	5	3	4	5	3	3	3	Y	0	1	0	0	Y	Y	5	1	0	1	1	0	1	0	3	N	2	0	1	0	0	0	0	0	1	1	0	1	0	4	0	1	1	0	0	1
234181	1	MAIL	87114	NW	NA	NA	NA	NA	NA	NA	NA	NA	Y	1	1	0	0	DK	Y	NA	1	0	1	1	0	1	0	3	N	3	1	0	0	0	0	0	0	0	0	1	0	0	1	1	0	0	0	0	0
234975	1	MAIL	87105	SW	5	5	5	5	5	5	5	5	Y	1	1	0	1	Y	N	2	1	0	0	1	0	1	0	4	Y	5	0	1	1	1	1	0	1	0	0	0	0	0	5	0	1	1	1	1	1
235066	1	MAIL	87107	NW	3	3	1	4	4	5	3	4	DK	0	0	0	1	Y	DK	NA	0	0	1	0	0	1	0	2	N	1	1	0	0	0	0	0	0	0	1	1	0	1	1	1	0	0	0	0	0
235259	1	MAIL	87107	NW	4	5	4	5	5	5	3	5	Y	1	1	0	0	Y	N	1	1	0	1	0	0	1	0	4	Y	4	0	0	1	1	0	0	1	0	0	0	0	0	4	0	1	1	1	1	0
235476	1	MAIL	87122	NE	4	4	3	3	4	2	4	2	Y	1	1	0	0	Y	DK	2	1	0	1	1	0	1	0	4	N	2	1	1	0	0	0	0	0	0	1	0	0	1	3	0	1	0	0	0	1
235481	1	MAIL	87111	NE	3	3	4	5	5	5	4	4	Y	0	1	0	1	Y	N	4	1	0	1	1	0	1	0	3	Y	3	0	1	0	1	0	0	0	0	1	1	0	0	3	0	1	1	1	0	0
237158	1	MAIL	87105	SW	NA	NA	NA	NA	NA	NA	NA	NA	Y	1	1	0	0	Y	N	2	0	0	1	0	1	1	0	4	Y	4	0	1	1	0	0	0	0	0	0	0	0	1	4	0	1	1	0	0	0
237189	1	ONLINE	87121	SW	5	5	3	3	5	3	5	5	N	1	1	0	0	Y	Y	4	1	0	1	1	0	1	0	2	Y	3	0	0	1	0	0	0	1	0	0	0	0	0	3	0	0	1	0	0	0
237695	1	ONLINE	87107	NE	2	3	2	4	4	3	3	3	Y	1	0	0	0	N	Y	4	1	0	1	0	0	1	0	1	Y	2	0	1	0	0	0	0	0	0	1	0	0	0	4	0	1	0	0	0	0
238788	1	MAIL	87105	SE	NA	NA	NA	NA	NA	NA	NA	NA	DK	1	0	0	0	Y	N	2	0	0	1	1	1	1	0	3	Y	4	0	0	0	1	1	0	1	0	0	0	0	0	5	0	0	0	0	0	1
239284	1	ONLINE	87111	NE	4	4	2	4	2	1	1	2	Y	1	0	0	0	Y	N	1	1	0	1	1	0	1	0	3	Y	4	0	1	1	0	0	0	0	1	1	1	0	0	5	0	1	1	0	0	1
239443	1	MAIL	87114	NW	5	5	1	1	1	1	1	1	Y	0	1	0	0	Y	N	1	1	0	1	1	1	1	0	5	Y	4	0	0	1	0	0	0	0	0	0	1	0	0	5	0	1	1	1	1	1
239773	1	MAIL	87102	SE	NA	2	NA	3	NA	3	NA	4	DK	0	1	0	0	Y	Y	4	0	1	0	0	0	0	0	3	Y	3	0	0	0	1	0	0	0	0	0	1	0	0	2	0	0	0	1	0	0
240874	1	MAIL	87121	SW	4	5	5	5	5	4	5	5	Y	1	1	0	0	Y	N	NA	0	0	0	0	1	1	0	5	N	2	0	1	0	0	0	0	0	0	0	0	0	1	4	0	1	0	0	0	1
241098	1	MAIL	87120	NW	NA	NA	NA	NA	NA	NA	NA	NA	Y	1	1	0	0	DK	NA	2	1	0	1	1	0	1	0	3	N	2	0	1	0	0	0	0	0	0	1	1	1	0	3	0	1	0	0	0	0
241380	1	MAIL	87102	SW	NA	NA	NA	NA	NA	NA	NA	NA	NA	0	0	0	0	NA	N	1	0	0	0	0	0	0	1	1	N	5	0	0	0	0	1	0	1	0	0	0	0	0	5	0	0	0	0	0	1
241579	1	MAIL	87109	NE	NA	4	5	5	5	4	5	4	Y	1	0	0	0	Y	N	1	1	0	1	0	0	1	0	4	Y	4	0	1	1	1	0	0	0	0	0	0	0	1	4	0	1	1	1	1	1
241640	1	MAIL	87120	NW	5	3	2	5	5	3	5	3	Y	1	1	0	0	N	N	2	1	0	1	1	0	1	0	5	Y	4	0	1	1	0	0	0	0	0	1	0	1	0	5	0	1	1	0	0	1
242025	1	ONLINE	87111	NE	5	5	5	5	5	5	5	5	Y	1	1	0	0	DK	DK	2	1	0	1	1	0	1	0	5	Y	5	0	1	1	1	0	1	0	1	1	1	1	1	5	0	1	1	1	0	0
242117	1	MAIL	87120	NW	3	4	4	3	5	3	2	2	Y	1	1	0	0	Y	N	2	1	0	0	1	0	1	0	3	Y	4	0	0	1	1	0	0	1	0	0	0	0	0	4	0	0	1	1	0	0
242368	1	ONLINE	87110	NE	3	4	3	3	4	2	4	3	Y	1	1	0	0	Y	N	1	1	0	1	0	1	1	0	4	Y	5	0	0	1	1	1	0	1	0	0	0	0	0	5	0	1	1	1	1	0
242898	1	ONLINE	87111	NE	4	5	3	5	4	3	5	4	Y	1	1	0	0	Y	Y	4	0	0	1	0	0	1	0	4	Y	4	0	1	1	1	1	0	1	0	0	0	0	0	4	0	1	1	1	1	0
243128	1	ONLINE	87107	NW	4	3	3	4	5	3	2	2	Y	1	1	0	0	Y	N	1	1	0	1	0	1	1	0	4	Y	4	0	1	1	0	0	0	1	0	0	0	1	0	4	0	1	1	0	0	0
243431	1	MAIL	87105	NW	3	4	4	3	4	2	3	3	Y	0	1	0	0	Y	Y	4	1	0	0	1	0	0	0	3	Y	4	0	1	1	1	0	0	0	0	1	0	1	0	4	0	1	1	1	0	1
243466	1	MAIL	87111	NE	NA	5	3	4	4	2	2	1	Y	1	1	0	0	N	N	2	1	0	1	1	0	1	0	3	Y	2	0	1	0	0	0	0	0	0	1	0	1	0	3	0	1	0	0	0	1
243478	1	MAIL	87113	NE	4	4	3	4	5	4	1	5	Y	0	0	1	0	Y	Y	NA	1	0	1	1	0	1	0	3	Y	2	1	0	0	1	1	0	0	0	1	0	0	0	4	0	0	1	1	0	1
244864	1	MAIL	87110	NE	3	4	5	5	5	3	2	3	Y	1	1	0	0	Y	N	1	1	0	0	0	0	0	0	3	Y	2	0	1	0	0	0	0	0	1	1	1	1	0	3	0	1	1	0	0	0
245408	1	MAIL	87112	NE	3	3	4	3	4	4	4	3	Y	0	1	0	0	Y	N	2	0	0	1	1	0	1	0	3	Y	4	0	1	1	1	1	0	1	0	0	0	0	0	5	0	1	1	1	1	0
246245	1	MAIL	87104	NW	4	5	4	4	4	3	3	3	N	1	1	0	0	N	N	1	0	0	1	0	0	1	0	3	Y	2	0	0	0	0	0	1	0	1	1	0	1	0	3	0	1	0	0	0	1
247032	1	MAIL	87108	SE	3	NA	3	3	5	3	3	4	Y	1	1	0	0	N	DK	1	0	0	1	0	1	1	0	3	Y	NA	0	0	0	0	0	0	0	0	0	0	0	0	NA	0	0	0	0	0	0
247096	1	MAIL	87121	SW	NA	NA	NA	NA	NA	NA	NA	NA	Y	1	0	0	0	Y	Y	4	0	0	1	1	0	1	0	3	N	2	0	1	0	0	0	0	0	1	0	0	0	0	5	0	0	0	0	0	1
247222	1	ONLINE	87114	NW	4	4	3	4	3	2	2	2	Y	1	1	0	0	Y	N	2	1	0	1	0	1	1	0	4	Y	5	0	1	1	0	1	0	1	0	0	0	0	0	5	0	1	1	0	1	1
248066	1	MAIL	87111	NE	3	2	2	4	4	1	1	2	Y	0	1	0	0	Y	N	1	1	0	0	1	0	1	0	2	N	3	0	1	0	1	0	0	0	0	1	0	0	0	3	0	1	0	0	0	1
248185	1	MAIL	87112	NE	3	5	5	2	3	5	3	4	Y	0	0	0	1	Y	Y	4	0	0	1	1	0	1	0	3	Y	2	0	1	0	0	0	0	0	0	0	1	1	0	NA	0	1	0	0	0	0
248392	1	MAIL	87114	NW	3	4	3	5	5	4	2	5	Y	1	0	0	0	N	Y	1	1	0	1	1	0	1	0	3	Y	3	0	0	1	1	1	0	0	0	1	1	1	0	3	0	0	1	1	1	0
248649	1	MAIL	87121	SW	3	4	2	4	5	3	2	2	Y	0	0	1	0	Y	Y	2	0	1	0	0	0	0	0	2	N	3	0	1	0	0	0	0	0	1	0	0	0	0	3	0	1	0	0	0	0
249157	1	MAIL	87123	NE	4	5	3	3	4	2	3	3	Y	1	1	0	0	Y	N	2	0	1	1	0	0	1	0	3	Y	4	0	1	1	1	1	0	1	0	0	0	0	0	4	0	1	1	1	1	1
249309	1	MAIL	87105	SW	3	4	4	3	4	4	3	3	Y	1	1	0	0	Y	N	NA	0	0	1	0	0	0	0	3	N	3	0	1	0	0	0	0	0	0	0	0	0	1	4	0	0	0	0	0	1
249742	1	MAIL	87106	NE	3	5	3	5	4	1	1	1	Y	0	1	0	0	DK	N	1	1	0	1	1	0	1	0	4	Y	3	0	1	1	0	0	0	0	0	0	1	0	0	4	0	1	1	0	0	0
249913	1	ONLINE	87121	SW	4	5	3	4	5	4	4	4	Y	1	1	0	0	DK	N	2	1	0	1	0	0	1	0	4	N	2	1	0	0	0	0	0	0	0	1	0	1	1	2	1	0	0	0	0	0
249923	1	MAIL	87110	NE	5	NA	3	4	4	2	4	3	Y	1	1	0	0	Y	DK	2	1	0	0	1	1	1	0	3	Y	3	0	1	1	0	0	0	0	0	1	0	0	0	3	0	1	1	0	0	0
250323	1	MAIL	87108	SE	3	5	1	5	3	5	5	5	Y	1	1	0	0	N	N	1	0	1	1	1	0	1	0	5	Y	3	0	1	0	0	0	0	0	1	1	1	0	0	3	0	1	0	0	0	0
250420	1	MAIL	87121	SW	5	5	3	5	5	5	5	5	DK	1	1	0	0	Y	Y	4	1	0	0	0	0	1	0	2	Y	2	1	1	0	0	0	0	0	0	0	0	1	0	2	1	1	0	0	0	0
250441	1	MAIL	87112	NE	NA	NA	NA	NA	NA	NA	NA	NA	Y	1	0	0	0	Y	Y	2	1	0	0	1	1	1	0	3	N	3	0	1	0	0	0	0	0	0	1	0	0	0	3	0	1	0	0	0	0
251319	1	MAIL	87109	NE	3	4	3	3	5	4	2	4	N	1	0	0	0	N	Y	2	1	0	1	0	0	1	0	3	Y	2	0	1	0	0	0	0	0	0	1	1	0	0	2	0	1	0	0	0	0
251585	1	MAIL	87111	NE	4	5	3	3	5	2	2	3	Y	1	1	0	0	DK	N	1	0	0	1	0	1	1	0	4	Y	2	0	0	0	0	0	1	0	0	1	0	0	1	3	0	0	0	0	0	1
251690	1	MAIL	87114	NW	3	5	2	2	5	2	3	2	Y	0	0	1	0	Y	Y	2	1	0	0	0	0	1	0	2	Y	4	0	1	1	1	0	0	0	1	0	1	0	1	4	0	1	1	1	1	1
251744	1	ONLINE	87121	NW	2	NA	2	2	5	3	2	3	Y	1	1	0	0	N	Y	2	1	0	1	1	0	1	0	2	Y	4	0	0	0	0	1	0	1	0	0	0	0	0	4	0	0	0	0	1	0
252191	1	MAIL	87112	NE	NA	NA	NA	NA	NA	NA	NA	NA	NA	0	0	0	0	NA	Y	4	0	1	1	0	0	0	0	2	N	2	0	1	0	1	0	0	0	1	0	0	0	0	NA	0	0	1	0	0	0
253689	1	MAIL	87105	SW	NA	NA	NA	NA	NA	NA	NA	NA	NA	0	0	0	0	NA	N	1	1	0	1	0	0	1	0	NA	NA	5	0	0	0	1	1	0	0	0	0	0	0	0	NA	0	0	0	0	0	0
254570	1	MAIL	87104	NW	4	4	4	4	4	4	4	4	Y	0	0	0	0	Y	N	1	1	0	1	1	0	0	0	5	Y	5	0	1	1	1	1	0	1	0	0	0	0	0	5	0	1	1	1	1	1
254860	1	MAIL	87114	NW	3	4	3	4	4	3	4	4	N	1	1	0	0	Y	Y	2	0	0	0	1	0	1	0	1	Y	2	0	1	1	0	0	0	0	1	1	0	0	0	3	0	1	1	0	0	0
255293	1	MAIL	87113	NE	NA	NA	NA	NA	NA	NA	NA	NA	N	0	1	0	0	N	N	1	1	1	0	0	0	0	0	3	Y	4	0	0	0	1	0	0	1	0	0	0	0	0	4	0	0	0	1	0	0
255504	1	ONLINE	87106	NE	3	3	2	2	2	1	4	4	Y	1	1	0	0	Y	DK	1	0	0	1	1	1	0	0	2	Y	5	0	1	1	0	0	0	1	0	0	0	0	0	5	0	1	1	0	0	0
256422	1	MAIL	87111	NE	5	5	3	3	5	1	1	2	Y	1	1	0	0	Y	N	1	0	0	1	0	0	1	0	3	Y	4	0	1	1	1	1	0	0	0	0	1	1	0	5	0	1	1	1	1	1
257767	1	MAIL	87109	NE	3	2	1	3	4	1	2	2	DK	1	1	0	0	DK	N	2	0	0	1	0	0	1	0	3	N	4	0	1	0	0	1	0	0	0	0	0	0	1	5	0	1	1	0	1	1
258350	1	ONLINE	87104	NW	5	5	5	3	NA	1	4	1	Y	1	1	0	0	Y	Y	2	1	1	1	1	1	1	0	3	Y	4	0	1	1	1	1	0	0	0	0	1	0	0	4	0	1	1	1	1	0
260727	1	MAIL	87121	SW	5	5	5	5	5	5	5	5	N	0	0	1	0	DK	N	6	0	0	0	0	0	0	1	5	N	NA	1	0	0	0	0	0	1	0	0	0	0	0	4	0	1	0	0	0	0
261212	1	MAIL	87123	NE	5	5	5	5	5	5	5	5	Y	0	0	1	0	Y	Y	4	0	1	0	0	0	1	0	2	N	2	1	0	0	0	0	0	0	0	1	0	0	0	2	1	0	0	0	0	0
261418	1	MAIL	87120	NW	2	5	4	5	5	4	4	3	DK	0	0	1	0	N	Y	4	1	0	1	1	0	1	0	2	N	3	0	0	1	0	0	0	0	1	1	0	1	0	2	0	0	1	0	0	0
261499	1	MAIL	87112	NE	4	5	3	4	5	4	4	4	Y	1	1	0	0	Y	Y	NA	0	0	0	1	0	1	0	3	N	2	0	1	0	1	0	0	0	0	1	1	1	0	4	0	0	1	0	0	1
262077	1	MAIL	87120	NW	5	4	4	4	5	4	5	4	Y	0	0	1	0	DK	N	NA	1	0	1	1	0	1	0	3	N	3	0	1	0	1	0	0	0	0	0	0	0	1	3	0	1	0	1	0	0
262090	1	MAIL	87109	NE	3	4	3	4	5	4	4	3	DK	0	1	0	0	Y	Y	4	0	0	0	0	0	0	1	2	N	4	0	1	1	1	1	0	0	1	0	0	1	0	4	0	1	1	1	0	1
262344	1	MAIL	87112	NE	4	4	4	4	4	4	4	4	Y	1	1	0	0	Y	Y	2	0	1	0	0	0	0	0	4	N	2	0	0	0	0	1	0	0	0	0	1	0	0	2	1	0	0	0	0	0
262621	1	ONLINE	87120	NW	4	4	4	4	3	4	3	3	Y	1	1	0	0	Y	N	1	1	0	1	1	0	1	0	3	Y	2	0	1	0	0	0	0	0	1	1	0	0	0	2	0	1	0	0	0	0
262971	1	MAIL	87112	NE	3	4	2	2	4	3	4	3	Y	1	1	0	0	Y	N	5	0	0	1	1	0	1	0	2	Y	2	0	1	0	0	0	0	0	0	0	0	0	1	2	0	1	0	0	0	0
263010	1	MAIL	87111	NE	3	5	4	5	3	5	4	2	Y	1	1	0	0	Y	Y	1	0	0	1	1	0	1	0	3	Y	4	0	1	1	1	1	0	0	0	0	0	0	1	4	0	1	1	1	1	1
263609	1	MAIL	87121	SW	4	5	5	4	5	4	5	4	Y	1	1	0	0	Y	N	2	1	0	0	1	0	1	0	3	Y	3	0	1	0	0	1	0	0	0	1	0	1	0	3	1	0	0	0	0	0
263886	1	MAIL	87114	NW	NA	NA	NA	NA	NA	NA	NA	NA	Y	0	0	0	1	Y	Y	2	1	0	1	1	0	0	0	5	Y	4	0	1	1	1	1	0	0	0	0	0	1	0	NA	0	0	0	1	0	0
264535	1	ONLINE	87111	NE	4	5	3	4	3	4	5	4	Y	0	0	1	0	Y	N	2	1	1	0	0	0	0	0	3	Y	4	0	0	1	0	0	0	0	0	0	0	1	0	3	1	0	0	0	0	0
265217	1	MAIL	87111	NE	NA	5	4	4	5	2	3	2	Y	1	1	0	0	Y	DK	1	1	0	1	1	0	0	0	4	Y	5	0	1	1	0	0	0	0	0	0	0	1	0	4	0	1	1	0	0	1
265544	1	MAIL	87105	SW	NA	NA	NA	NA	NA	NA	NA	NA	NA	0	0	0	0	NA	DK	5	1	0	0	0	1	1	0	4	Y	5	0	0	0	1	1	0	1	0	0	0	0	1	3	0	0	0	1	1	1
265655	1	MAIL	87120	NW	4	3	2	4	5	3	4	3	Y	1	1	0	0	DK	N	2	0	0	1	1	0	1	0	3	N	4	0	1	1	1	1	0	0	0	1	0	1	0	4	0	1	1	1	0	1
266040	1	MAIL	87121	SW	2	4	3	3	5	4	2	4	Y	1	1	0	0	DK	N	2	1	1	1	1	0	1	0	3	N	3	0	0	0	1	1	0	1	0	0	0	0	0	3	0	0	0	1	1	0
266330	1	MAIL	87106	SE	4	3	3	4	4	2	2	3	Y	1	1	0	0	Y	Y	1	0	0	1	0	0	0	0	3	N	2	1	0	0	0	0	0	0	0	1	1	0	0	3	0	1	0	0	0	0
266442	1	MAIL	87108	NE	4	4	2	4	5	1	3	1	Y	1	0	0	0	Y	N	2	1	0	1	1	0	1	0	3	Y	4	0	1	1	0	1	0	0	0	1	0	0	0	4	0	1	1	0	1	0
266973	1	MAIL	87120	NW	3	4	4	4	5	3	3	2	Y	0	0	1	0	Y	DK	1	1	0	0	0	0	1	0	2	N	4	0	1	1	1	0	0	0	1	1	0	0	0	4	0	1	1	1	0	0
267152	1	ONLINE	87110	NE	3	4	4	4	5	4	4	4	N	1	1	0	0	Y	N	1	0	0	1	1	0	1	0	3	Y	3	0	1	0	0	0	0	0	0	0	0	0	1	4	0	1	1	0	0	1
267616	1	MAIL	87105	NW	4	5	3	4	4	4	4	4	Y	1	1	0	1	Y	N	NA	1	0	1	1	0	1	0	3	Y	1	1	0	0	0	0	0	0	0	1	0	0	0	2	1	0	0	0	0	0
267651	1	MAIL	87120	NW	4	5	4	5	4	4	3	3	Y	1	1	0	0	Y	N	1	1	0	1	1	0	1	0	4	Y	5	0	1	1	1	1	0	1	0	0	0	0	0	5	0	1	1	1	1	0
267656	1	ONLINE	87112	NE	3	4	4	5	4	1	4	2	Y	1	1	0	0	Y	N	2	1	0	1	1	0	1	0	NA	Y	4	0	1	1	0	0	0	0	0	0	0	1	0	NA	0	1	1	0	0	1
267833	1	MAIL	87121	SW	3	5	4	4	5	4	4	4	Y	1	0	0	0	Y	Y	4	1	0	1	1	0	0	0	3	Y	2	1	0	0	0	0	0	0	0	1	0	1	0	2	1	0	0	0	0	0
267874	1	MAIL	87112	NE	4	4	4	4	4	4	4	4	Y	1	1	0	0	Y	DK	NA	1	1	1	0	0	1	0	3	Y	4	0	1	0	0	1	0	0	0	0	0	0	1	5	0	1	0	0	1	1
268795	1	MAIL	87105	SW	5	4	4	5	5	3	4	5	Y	1	1	0	0	Y	N	2	0	0	1	1	1	1	0	4	N	2	0	1	0	0	0	0	0	0	1	0	1	0	4	0	1	0	0	0	0
269003	1	MAIL	87110	NE	2	4	2	3	4	3	2	1	Y	1	1	0	0	N	N	1	0	0	1	1	0	1	0	3	Y	4	0	0	1	1	1	0	1	0	0	0	0	0	4	0	0	1	1	1	1
269232	1	ONLINE	87120	NW	1	5	5	5	5	5	5	5	N	0	1	1	0	DK	Y	2	1	0	1	1	0	1	0	NA	Y	3	0	0	0	1	0	0	1	0	0	0	0	0	3	0	0	0	0	0	0
269297	1	MAIL	87108	NE	4	4	4	4	4	4	4	4	Y	1	1	0	0	Y	Y	4	1	0	0	1	1	1	0	3	Y	3	0	1	1	0	0	0	0	0	1	0	1	0	4	0	0	1	1	0	0
269321	1	MAIL	87109	NE	4	4	4	4	4	4	4	4	Y	1	1	0	0	Y	N	2	1	0	1	1	0	0	0	4	Y	4	0	1	1	1	1	0	1	0	0	0	0	0	4	0	1	1	1	1	0
269511	1	MAIL	87121	SW	2	5	3	5	5	2	3	3	Y	0	0	1	0	Y	Y	4	0	1	0	0	0	1	0	2	Y	2	0	1	0	0	0	0	0	1	1	1	1	0	2	1	0	0	0	0	0
270162	1	MAIL	87108	SE	2	3	2	3	5	4	3	3	Y	0	1	0	0	N	N	1	0	1	1	0	0	0	0	4	Y	3	0	1	0	0	0	0	0	0	0	1	0	0	3	0	1	0	0	0	0
270949	1	MAIL	87114	NW	4	5	2	3	3	3	4	3	Y	0	1	0	0	Y	N	1	1	0	1	1	1	1	0	4	N	4	0	1	1	1	0	0	0	0	1	0	1	0	NA	0	1	1	1	0	0
271004	1	MAIL	87114	NW	NA	NA	NA	NA	NA	NA	NA	NA	Y	1	1	0	0	Y	Y	4	0	0	1	1	0	1	0	4	Y	1	1	0	0	0	0	0	0	1	1	1	1	0	1	1	0	0	0	0	0
271264	1	MAIL	87111	NE	4	5	3	5	5	3	4	4	Y	1	1	0	0	Y	N	NA	0	0	0	0	0	1	0	4	N	1	0	1	0	0	0	0	0	1	1	1	0	0	1	0	1	0	0	0	0
272124	1	MAIL	87112	NE	NA	NA	NA	NA	NA	NA	NA	NA	Y	0	0	1	0	Y	Y	NA	0	0	0	1	0	1	0	NA	Y	2	0	0	0	0	1	0	0	0	1	0	0	0	2	0	0	0	1	0	0
272258	1	MAIL	87114	NW	5	3	5	3	5	5	3	3	Y	1	1	0	0	Y	Y	5	1	0	1	1	1	1	0	4	N	1	1	0	0	0	0	0	0	0	1	0	0	0	1	1	0	0	0	0	0
273102	1	MAIL	87112	NE	3	5	1	5	5	4	3	4	Y	1	1	0	0	Y	DK	1	1	0	1	1	0	0	0	2	Y	2	0	1	0	0	0	0	0	1	1	1	0	0	3	0	1	1	0	0	0
273133	1	MAIL	87123	NE	3	2	1	4	3	2	2	3	N	0	0	1	0	Y	N	1	1	0	0	1	0	1	0	2	Y	2	0	1	0	0	0	0	1	0	0	0	0	0	2	0	1	0	0	0	0
273192	1	MAIL	87120	NW	3	5	3	4	4	4	3	3	Y	1	1	0	0	Y	N	2	1	0	1	1	0	0	0	3	Y	5	0	0	0	1	1	0	1	0	0	0	0	0	5	0	0	1	1	1	0
274080	1	ONLINE	87104	NW	5	4	1	5	5	4	2	3	Y	1	1	0	0	N	N	2	1	0	1	1	0	0	0	5	N	4	0	0	0	1	1	0	0	0	1	0	0	0	4	0	0	0	1	1	0
274761	1	MAIL	87112	NE	4	NA	NA	NA	4	NA	NA	NA	DK	1	0	0	0	DK	Y	2	0	0	0	0	0	1	0	5	Y	4	0	0	0	0	1	0	1	0	0	0	0	0	4	0	0	0	0	1	0
274840	1	MAIL	87114	NW	4	3	4	5	5	3	5	5	Y	0	0	1	0	N	Y	4	0	1	0	0	0	1	0	3	N	2	0	1	0	0	0	0	0	1	1	1	1	0	4	0	0	0	0	0	1
274849	1	MAIL	87112	NE	4	4	2	4	5	3	5	4	DK	0	0	1	0	Y	Y	NA	0	0	0	0	0	0	1	3	Y	2	1	0	0	0	0	0	0	1	0	0	0	0	3	0	1	0	0	0	0
274857	1	MAIL	87105	SW	4	4	3	3	3	3	4	3	Y	1	1	0	0	Y	Y	5	0	0	1	1	1	1	0	3	N	2	0	0	0	1	0	0	0	0	1	0	0	1	2	0	0	0	1	0	0
275155	1	MAIL	87102	SW	3	4	4	4	5	2	2	1	Y	0	1	0	0	Y	N	1	0	0	0	0	0	1	0	2	Y	4	0	1	1	1	0	0	0	1	0	0	0	0	4	0	1	1	0	0	1
275516	1	MAIL	87120	NW	3	5	3	5	4	5	3	4	Y	0	1	0	0	Y	N	2	1	0	0	1	0	1	0	4	Y	3	0	0	1	0	0	0	1	0	0	0	0	0	2	0	0	0	0	1	0
275790	1	MAIL	87120	NW	1	5	1	1	5	5	1	1	N	0	0	1	0	DK	Y	4	1	0	0	0	0	0	0	NA	N	NA	0	0	1	0	0	0	1	0	0	0	0	0	NA	0	1	0	0	0	0
275813	1	MAIL	87112	NE	3	4	2	4	5	3	4	4	Y	1	1	0	0	Y	Y	4	1	0	1	1	0	1	0	4	Y	2	1	0	0	0	0	0	0	0	1	0	1	0	3	0	0	0	1	0	0
276200	1	MAIL	87111	NE	3	4	3	4	5	5	3	3	Y	1	1	0	0	N	N	2	0	1	0	0	1	1	0	4	Y	5	0	0	1	1	0	0	0	0	0	1	0	0	5	0	0	1	1	0	0
276937	1	MAIL	87114	NW	NA	NA	NA	NA	NA	NA	NA	NA	Y	1	1	0	0	Y	N	1	0	0	1	0	0	0	0	4	N	4	0	1	1	0	0	0	1	0	0	0	0	0	3	0	1	1	0	0	0
277389	1	MAIL	87112	NE	4	4	3	4	4	2	NA	NA	Y	0	1	0	0	Y	N	1	0	1	1	0	0	1	0	4	Y	5	0	1	1	0	0	0	1	0	0	0	0	0	NA	0	1	1	0	0	0
277435	1	MAIL	87123	SE	2	5	3	4	5	2	4	3	Y	0	0	1	0	Y	Y	NA	1	0	0	1	0	1	0	2	N	2	0	1	1	0	0	0	0	1	1	0	0	0	3	0	1	1	0	0	0
555555	1	MAIL	NA	NA	NA	NA	NA	NA	NA	NA	NA	NA	Y	1	1	0	0	Y	Y	1	1	0	1	1	0	1	0	5	Y	5	0	0	0	0	0	1	0	0	0	1	1	1	4	0	0	0	0	0	1
189308	1	ONLINE	NA	NA	4	5	2	4	5	1	1	1	Y	1	1	0	0	Y	N	2	1	0	1	1	0	1	0	4	Y	5	0	1	1	1	1	0	1	0	0	0	0	0	5	0	1	1	1	1	0
242932	1	ONLINE	NA	NA	4	5	3	5	5	3	5	5	Y	1	1	0	0	Y	Y	3	1	0	1	0	0	1	0	3	N	3	0	1	0	1	0	0	0	0	1	0	1	0	4	0	1	0	0	0	1
100410	2	MAIL	87112	NE	4	5	1	1	3	2	3	3	Y	1	1	0	0	Y	Y	6	1	0	1	1	0	1	0	3	Y	2	1	0	0	0	0	0	0	0	1	1	0	0	2	1	0	0	0	0	0
101050	2	MAIL	87110	NE	4	5	3	4	5	4	4	4	Y	0	1	0	0	Y	Y	2	1	0	0	0	0	1	0	3	N	4	0	1	0	0	1	0	0	0	0	0	0	1	4	0	1	1	0	1	0
101160	2	MAIL	87105	SE	5	4	3	5	2	5	5	4	N	1	1	0	0	Y	DK	4	0	0	1	0	0	1	0	4	Y	2	1	0	0	0	0	0	0	0	1	0	0	0	2	0	0	0	1	0	0
101369	2	MAIL	87111	NE	5	5	3	4	5	5	4	4	Y	0	1	0	0	Y	Y	2	1	0	1	1	0	1	0	4	Y	2	0	1	0	0	0	0	0	0	1	0	0	0	4	0	1	0	0	0	1
101911	2	MAIL	87120	NW	NA	NA	NA	NA	NA	NA	NA	NA	Y	0	1	0	0	N	Y	2	0	0	0	0	0	1	0	NA	N	NA	1	0	0	0	0	0	0	1	0	0	0	0	NA	1	0	0	0	0	0
102062	2	MAIL	87110	NE	4	3	3	4	4	4	4	4	Y	1	1	0	0	Y	DK	4	1	0	0	1	0	0	0	3	N	5	0	1	0	0	0	0	0	1	0	1	0	0	5	0	1	0	0	0	0
102554	2	MAIL	87105	SW	NA	5	1	3	5	5	1	5	N	1	0	1	0	N	N	1	1	0	1	0	0	0	0	3	N	5	0	0	0	0	1	0	1	0	0	0	0	0	5	0	0	0	0	1	0
103562	2	MAIL	87109	NE	2	4	2	4	5	3	3	4	Y	0	1	0	0	N	Y	4	1	0	0	0	0	1	0	4	N	2	1	0	0	0	0	0	0	0	0	0	1	0	2	1	0	0	0	0	0
103867	2	MAIL	87114	NW	5	5	4	4	5	1	5	3	Y	1	1	0	0	Y	N	2	1	0	1	1	0	1	0	4	Y	5	0	1	0	1	0	1	0	0	0	1	0	1	2	0	0	0	0	0	0
103877	2	MAIL	87122	NE	3	3	3	4	4	4	3	3	Y	1	1	0	0	Y	Y	5	1	1	1	1	0	1	0	3	Y	2	0	1	0	0	0	0	0	1	1	1	0	0	4	0	1	1	1	0	0
103997	2	MAIL	87111	NE	1	1	1	4	3	5	2	5	N	1	1	0	0	N	N	2	1	1	1	1	0	1	0	1	Y	5	0	0	0	1	1	1	1	0	0	0	0	0	5	0	0	1	1	1	1
104262	2	MAIL	87106	SE	NA	5	5	4	4	4	5	4	Y	1	1	0	0	Y	Y	5	1	0	1	0	0	1	0	5	N	4	0	1	1	1	1	0	1	0	0	0	0	0	4	0	1	1	1	1	0
104616	2	ONLINE	87123	SE	2	5	4	4	5	5	3	1	Y	0	1	0	0	N	Y	2	1	0	1	0	0	1	0	3	Y	3	0	0	0	0	0	1	0	0	0	1	0	0	3	0	0	0	0	1	0
104702	2	MAIL	87114	NW	3	5	4	4	5	3	3	4	Y	0	0	0	1	Y	Y	2	1	0	1	0	0	1	0	2	Y	4	0	1	0	0	0	0	0	0	0	1	0	0	4	0	1	0	0	0	0
105474	2	MAIL	87111	NE	4	2	3	2	5	4	4	4	DK	0	0	1	0	Y	DK	1	1	0	1	1	0	1	0	3	N	4	0	1	1	0	0	0	0	1	1	1	0	0	3	0	1	1	0	0	0
105535	2	MAIL	87105	SE	NA	NA	NA	NA	NA	NA	NA	NA	N	0	0	1	0	Y	N	4	0	0	0	0	0	0	1	3	N	3	0	1	0	0	0	0	0	0	1	0	0	0	3	0	1	0	0	0	0
107059	2	MAIL	87107	NW	5	5	2	3	5	2	2	2	Y	1	1	0	1	Y	N	2	1	0	1	1	1	1	0	5	Y	4	0	1	1	1	0	0	1	0	0	0	0	0	5	0	1	1	1	1	1
107816	2	MAIL	87111	NE	NA	NA	NA	NA	NA	NA	NA	NA	Y	0	1	0	0	Y	DK	4	1	0	0	0	0	0	0	4	Y	2	1	0	0	0	0	0	0	0	0	1	0	0	2	0	1	0	0	0	0
107864	2	ONLINE	87111	NE	3	4	3	3	3	2	3	2	Y	1	1	0	0	DK	Y	5	0	0	0	1	0	1	0	3	Y	4	0	1	0	0	0	0	0	0	0	1	0	0	5	0	0	0	0	0	1
107874	2	MAIL	87111	NE	3	3	2	3	3	2	2	2	Y	1	1	0	0	Y	N	1	1	0	0	1	0	1	0	3	N	4	0	1	1	1	0	0	0	0	0	0	0	1	5	0	1	1	1	1	1
108269	2	MAIL	87123	NE	3	3	2	3	4	2	2	2	N	0	0	1	0	Y	N	2	0	0	1	1	0	1	0	2	N	3	0	1	0	0	0	0	0	1	0	0	0	0	4	0	1	0	0	0	0
109525	2	ONLINE	87106	NE	3	5	1	5	5	1	1	1	Y	1	1	0	0	Y	N	2	1	0	0	1	1	1	0	5	Y	4	0	0	1	1	1	0	1	0	0	0	0	0	5	0	0	1	1	1	1
109744	2	MAIL	87107	NW	NA	NA	NA	NA	NA	NA	NA	NA	Y	1	1	0	0	Y	DK	1	0	0	1	0	1	1	0	4	Y	5	0	1	1	1	1	0	1	0	0	0	0	0	5	0	1	1	1	1	1
110011	2	MAIL	87120	NW	5	4	4	4	5	5	4	5	Y	1	1	0	0	DK	Y	2	1	0	1	1	1	1	0	3	N	2	1	0	0	0	0	0	0	0	1	0	0	0	2	1	0	0	0	0	0
110151	2	MAIL	87120	NW	3	4	3	5	5	5	5	2	Y	0	1	0	0	Y	Y	5	1	1	0	0	0	0	0	2	N	1	1	0	0	0	0	0	0	1	1	0	1	0	3	0	0	0	0	0	0
110249	2	MAIL	87120	NW	2	5	3	3	4	1	2	2	DK	0	0	1	0	Y	N	2	1	0	1	1	0	1	0	2	Y	2	0	1	0	0	0	0	0	0	0	1	0	0	2	0	1	0	0	0	0
111086	2	MAIL	87105	SW	NA	4	4	4	4	4	4	4	DK	0	0	1	0	Y	N	4	1	1	1	1	0	0	0	3	N	4	0	1	0	1	1	0	1	0	0	0	0	0	4	0	1	0	1	0	0
113557	2	ONLINE	87120	NW	1	3	4	4	5	3	2	2	N	0	1	0	0	N	Y	4	0	0	1	1	0	1	0	5	Y	3	1	0	0	0	0	0	0	1	1	0	0	0	NA	1	0	0	0	0	0
113862	2	MAIL	87114	NW	5	5	3	4	3	1	3	3	Y	0	0	1	0	Y	DK	2	1	0	0	0	0	1	0	3	Y	4	0	1	1	0	0	0	0	0	1	0	0	0	4	0	1	1	0	0	0
113909	2	MAIL	87120	NW	3	5	3	5	5	3	2	3	Y	1	1	0	0	Y	Y	6	1	0	1	1	0	1	0	3	Y	4	0	1	1	1	1	0	0	0	0	1	1	0	4	0	1	1	1	1	0
114114	2	MAIL	87123	NE	NA	NA	NA	NA	NA	NA	NA	NA	Y	1	1	0	0	N	N	4	1	0	1	1	0	1	0	4	Y	4	0	1	1	1	1	0	1	0	0	0	0	0	4	0	1	1	1	1	0
114167	2	MAIL	87112	NE	4	5	2	5	NA	3	4	3	Y	1	1	0	0	NA	N	1	1	0	1	0	1	1	0	5	Y	4	0	1	1	1	0	0	1	0	0	0	0	0	NA	0	1	1	1	1	1
114197	2	MAIL	87116	SE	3	4	4	3	5	2	4	1	DK	0	0	1	0	Y	Y	5	0	0	0	1	0	1	0	2	Y	3	0	0	0	0	0	1	1	0	0	0	0	0	3	0	1	0	0	0	0
114339	2	MAIL	87114	NW	NA	NA	NA	NA	NA	NA	NA	NA	N	0	0	1	0	Y	N	1	1	0	0	1	0	0	0	NA	N	NA	0	1	0	0	0	0	1	0	0	0	0	0	NA	0	0	1	0	0	0
114557	2	MAIL	87121	SW	NA	3	4	3	5	5	3	3	DK	1	1	0	0	N	Y	4	0	0	1	1	0	1	0	3	N	1	1	0	0	0	0	0	0	0	1	0	0	0	2	1	0	0	0	0	0
114586	2	ONLINE	87121	SW	5	5	4	5	5	3	4	2	Y	0	1	0	0	Y	N	2	1	0	1	1	0	1	0	4	Y	5	0	1	1	1	1	0	1	0	0	0	0	0	5	0	1	1	1	1	1
115111	2	MAIL	87108	NE	5	4	3	3	3	1	3	1	Y	1	1	0	0	Y	N	1	1	0	1	1	1	1	0	4	Y	5	0	0	0	1	0	0	1	0	0	0	0	0	5	0	0	0	1	0	0
115791	2	MAIL	87123	NE	5	5	4	5	5	4	5	4	Y	0	0	1	0	Y	N	1	1	0	0	0	0	1	0	3	Y	3	0	1	0	0	0	0	0	0	1	0	0	0	4	0	0	0	0	0	1
115899	2	MAIL	87113	NE	3	4	3	3	4	3	1	4	Y	1	1	0	0	Y	N	2	0	0	0	0	1	1	0	NA	NA	4	0	0	0	1	0	0	1	0	0	0	0	0	4	0	0	0	1	0	0
116328	2	MAIL	87106	NE	2	3	4	5	4	3	2	2	N	0	1	0	0	Y	N	2	1	1	1	1	1	0	0	3	Y	4	0	1	1	1	0	0	1	0	0	0	0	0	5	0	1	1	1	1	0
119595	2	MAIL	87110	NE	5	2	5	5	4	5	2	5	Y	1	1	0	0	Y	N	2	1	0	1	1	1	1	0	5	Y	5	0	0	1	1	1	0	1	0	0	0	0	0	5	0	1	1	1	1	1
119782	2	MAIL	87120	NW	NA	NA	NA	NA	NA	NA	NA	NA	Y	1	1	0	0	DK	Y	2	1	1	0	1	1	1	0	2	N	2	0	1	1	1	0	0	0	0	1	0	1	1	4	0	1	1	1	1	1
120619	2	MAIL	87111	NE	3	5	4	4	5	5	3	3	Y	0	1	0	0	Y	N	1	1	0	1	1	0	1	0	3	N	3	0	1	1	1	0	0	1	0	0	0	0	0	3	0	1	1	1	0	0
121118	2	MAIL	87111	NE	3	5	2	3	5	5	5	5	Y	1	0	0	0	Y	Y	2	1	0	1	1	0	1	0	1	N	4	0	0	1	0	0	0	1	0	0	0	0	0	3	0	0	1	0	0	0
122135	2	MAIL	87120	NW	4	5	3	4	5	3	3	3	Y	0	1	0	0	Y	N	1	1	0	1	0	0	0	0	4	Y	3	0	1	1	1	0	0	0	0	1	0	0	0	NA	0	1	1	1	0	0
123337	2	MAIL	87111	NE	NA	NA	NA	NA	NA	NA	NA	NA	Y	1	1	0	0	Y	Y	1	0	0	1	1	0	1	0	3	N	3	0	1	1	1	0	0	0	1	1	1	1	0	3	0	1	1	1	0	1
125471	2	MAIL	87111	NE	2	4	3	5	5	5	4	4	Y	1	1	0	0	N	Y	4	0	0	1	1	0	0	0	3	Y	2	1	0	0	0	0	0	0	1	1	1	0	0	4	0	1	0	0	0	0
125837	2	MAIL	87109	NE	5	5	3	4	5	3	4	3	Y	1	1	0	0	Y	Y	1	1	0	1	1	0	1	0	4	Y	1	1	0	0	0	0	1	0	1	1	0	0	1	1	1	0	0	0	0	0
126157	2	MAIL	87109	NE	3	4	4	5	5	3	4	4	Y	0	1	0	0	N	N	2	0	0	1	1	0	1	0	3	Y	5	0	1	1	1	0	0	1	0	0	0	0	0	5	0	1	1	1	0	0
126647	2	MAIL	87108	SE	NA	5	5	5	5	5	5	5	Y	1	1	1	0	Y	Y	1	1	0	0	1	0	1	0	3	N	4	0	0	0	1	1	0	0	1	0	1	1	0	NA	0	0	0	1	1	0
127126	2	MAIL	87104	NW	4	4	4	4	5	3	4	4	Y	1	1	0	0	Y	N	2	1	0	1	0	1	1	0	4	Y	3	0	1	0	0	0	0	0	0	0	1	0	0	3	0	0	0	0	0	1
127264	2	ONLINE	87123	NE	4	4	2	3	5	2	3	3	Y	0	0	1	0	DK	N	2	1	0	0	0	0	1	0	3	N	2	0	1	0	0	0	0	0	0	1	0	0	0	2	0	1	0	0	0	0
127295	2	MAIL	87112	NE	4	5	3	5	5	5	3	5	Y	0	1	0	0	Y	Y	2	1	0	1	0	0	1	0	4	Y	2	0	1	0	1	0	0	0	0	1	1	0	0	3	0	1	0	1	0	1
129049	2	MAIL	87105	SW	4	4	3	2	2	1	3	1	Y	1	1	0	0	Y	Y	5	0	0	0	0	0	1	0	3	N	4	0	1	1	0	0	0	0	0	0	0	0	1	4	0	1	1	0	0	1
129981	2	MAIL	87111	NE	NA	NA	NA	NA	NA	NA	NA	NA	N	1	1	0	0	N	N	2	1	0	1	0	0	0	0	3	Y	2	0	1	0	0	0	0	0	1	0	0	0	0	3	0	1	0	0	0	0
130057	2	MAIL	87123	SE	4	5	3	3	5	3	4	4	Y	1	1	0	0	Y	Y	4	0	0	1	1	0	1	0	3	Y	3	0	1	1	1	0	0	0	0	1	0	0	0	4	0	1	1	1	0	0
130155	2	MAIL	87111	NE	5	4	4	5	5	5	5	4	DK	0	0	1	0	DK	Y	4	1	0	0	0	0	1	0	2	N	3	0	1	0	0	0	0	1	0	0	0	0	0	4	0	1	0	0	0	0
130222	2	MAIL	87123	NE	4	4	4	4	5	4	3	1	Y	1	1	0	0	Y	N	4	1	0	0	0	0	1	0	3	Y	4	0	0	1	0	0	0	1	0	0	0	0	0	4	0	1	1	1	0	0
130618	2	MAIL	87104	NW	3	NA	3	2	3	2	3	2	Y	1	1	0	0	Y	N	2	0	0	1	1	0	1	0	3	Y	3	0	1	0	0	0	0	0	0	1	0	0	0	3	0	1	0	0	0	0
130819	2	MAIL	87112	NE	5	3	2	4	5	3	1	2	Y	1	1	0	0	N	Y	1	0	0	1	0	0	1	0	5	N	2	1	0	0	0	0	0	0	0	1	0	0	0	2	1	0	0	0	0	0
130856	2	MAIL	87120	NW	3	5	4	2	4	5	4	4	Y	1	1	0	0	DK	N	1	1	0	0	0	0	0	0	4	N	3	0	0	1	0	1	0	1	0	0	0	0	0	4	0	0	1	0	0	0
130863	2	ONLINE	87111	NE	4	4	2	4	4	3	2	3	Y	1	1	0	0	Y	N	1	1	0	1	0	0	0	0	5	Y	2	0	1	0	0	0	0	0	0	0	0	1	0	4	0	1	1	0	0	1
131186	2	MAIL	87114	NW	4	5	1	4	5	5	4	3	DK	0	1	0	0	DK	Y	5	0	0	1	1	1	1	0	1	N	1	1	0	0	0	0	0	0	1	1	1	0	0	1	1	0	0	0	0	0
131402	2	MAIL	87121	SW	4	5	3	5	5	5	3	3	Y	0	0	0	1	Y	DK	2	1	0	1	1	0	1	0	3	N	1	1	0	0	0	0	0	0	1	1	0	1	0	2	1	0	0	0	0	0
131544	2	MAIL	87112	NE	4	5	4	4	5	4	2	4	Y	1	1	0	0	N	N	2	1	0	1	1	0	1	0	4	Y	4	0	1	1	1	1	0	0	0	1	0	0	0	4	0	1	1	0	0	0
131626	2	MAIL	87112	NE	4	4	4	4	5	3	5	4	Y	1	1	0	0	Y	DK	4	0	0	1	1	0	1	0	4	N	3	0	1	0	0	0	0	0	0	1	0	0	0	4	0	1	1	0	0	0
131666	2	MAIL	87111	NE	3	4	4	4	4	5	4	3	N	0	1	0	0	Y	Y	2	0	0	0	0	0	1	0	4	Y	2	1	0	0	0	0	0	0	0	0	0	1	0	1	0	0	0	0	0	1
131967	2	MAIL	87108	SE	3	4	2	3	4	1	NA	2	Y	1	1	0	0	Y	Y	4	1	0	1	1	0	1	0	3	Y	3	0	0	0	0	0	0	0	0	1	0	0	0	2	0	0	0	0	0	0
132105	2	MAIL	87111	NE	3	4	4	4	5	2	4	2	Y	1	1	0	0	Y	Y	5	1	0	1	0	0	1	0	3	N	4	0	0	0	0	1	0	1	0	0	0	0	0	4	0	0	0	0	1	0
132196	2	MAIL	87104	NW	4	4	4	4	3	3	3	3	N	1	0	0	0	N	N	1	1	0	1	0	1	1	0	2	Y	3	0	1	0	1	0	0	1	0	0	0	0	0	3	0	1	0	1	0	1
133738	2	MAIL	87114	NW	4	5	4	4	3	4	1	3	Y	1	1	0	1	Y	N	1	0	0	0	0	0	1	0	3	Y	4	0	1	1	1	0	0	0	0	0	1	0	0	4	0	1	1	1	0	0
134130	2	MAIL	87111	NE	4	5	3	4	4	2	4	1	Y	0	1	0	0	Y	N	1	1	1	0	0	0	1	0	3	Y	4	0	1	1	1	1	0	0	0	0	0	1	0	4	0	1	1	1	1	0
134342	2	ONLINE	87111	NE	4	4	3	4	4	3	4	3	Y	1	1	0	0	N	Y	2	1	0	0	1	0	1	0	2	Y	4	0	0	0	1	0	0	0	0	0	0	1	0	3	0	0	0	1	0	0
134356	2	MAIL	87120	NW	5	4	4	4	5	4	4	4	Y	1	1	0	0	Y	Y	5	1	0	1	0	0	1	0	5	Y	3	1	1	0	0	0	0	0	1	1	1	1	0	3	0	1	0	1	0	1
134519	2	MAIL	87104	NW	NA	NA	NA	NA	NA	NA	NA	NA	Y	1	0	0	0	Y	N	2	1	0	1	0	0	0	0	4	Y	4	0	1	1	1	0	0	0	0	0	0	0	0	4	0	1	1	1	0	1
135240	2	MAIL	87113	NE	NA	NA	NA	NA	NA	NA	NA	NA	Y	1	1	0	0	Y	Y	4	1	0	0	0	0	0	0	4	Y	NA	0	0	0	1	0	0	1	0	0	0	0	0	NA	0	1	0	1	1	0
135336	2	ONLINE	87108	SE	3	5	3	3	4	1	3	2	Y	1	0	0	0	Y	N	2	1	0	1	1	0	1	0	4	Y	4	0	1	0	1	1	0	1	0	0	0	0	0	5	0	1	1	1	1	1
135938	2	ONLINE	87113	NE	4	5	3	4	5	2	4	2	Y	1	1	0	0	Y	N	2	1	0	0	1	0	1	0	3	Y	2	0	1	0	0	0	0	0	1	0	0	0	0	4	0	1	1	0	0	1
136262	2	MAIL	87102	SE	4	5	3	3	5	4	4	5	Y	0	0	1	0	Y	N	2	1	0	1	1	0	1	0	1	N	3	0	0	1	1	1	0	0	1	0	0	0	0	3	0	1	1	1	0	0
137194	2	MAIL	87120	NW	5	5	5	5	3	3	4	3	N	0	0	1	0	DK	Y	4	0	1	1	1	0	0	0	1	N	3	0	1	0	1	0	0	0	1	1	0	0	0	4	0	0	1	1	0	0
137330	2	ONLINE	87114	NW	3	5	5	5	5	5	4	5	Y	0	0	1	0	Y	Y	2	0	0	0	1	0	1	0	3	Y	4	0	1	1	1	0	0	0	0	1	1	0	0	4	0	1	1	1	0	1
138155	2	MAIL	87111	NE	4	4	4	3	5	3	3	1	Y	1	1	0	0	Y	N	2	1	0	1	0	0	1	0	3	Y	5	0	1	1	1	1	0	0	0	0	0	1	1	5	0	0	1	1	1	1
138379	2	MAIL	87121	SW	4	5	3	5	5	4	4	5	Y	1	1	0	0	Y	DK	2	1	1	0	1	0	1	0	4	Y	4	0	1	1	1	0	0	0	0	1	0	0	1	4	0	1	1	1	1	0
138486	2	MAIL	87106	NE	3	4	3	4	5	4	4	4	Y	1	1	0	0	N	Y	1	1	0	0	0	1	1	0	4	Y	3	0	0	1	0	0	0	0	0	1	0	0	0	4	0	0	0	1	0	0
139957	2	MAIL	87112	NE	4	4	3	3	5	5	5	5	Y	0	1	0	0	Y	N	2	1	1	1	1	0	1	0	4	Y	2	1	1	0	0	0	0	0	0	0	1	1	0	3	0	1	0	0	0	1
140022	2	MAIL	87111	NE	3	5	5	4	5	5	2	4	Y	1	1	0	0	Y	DK	2	1	0	1	0	0	1	0	3	Y	2	0	1	0	0	0	0	0	0	0	1	0	0	4	0	1	0	0	0	1
140147	2	ONLINE	87120	NW	3	5	1	1	5	1	4	4	Y	1	1	0	0	Y	Y	2	1	0	1	1	1	1	0	4	Y	4	0	0	0	1	0	0	1	0	0	0	0	0	4	0	0	1	1	0	0
140364	2	MAIL	87110	NE	NA	NA	NA	NA	NA	NA	NA	NA	DK	0	1	0	0	Y	N	1	0	0	1	1	0	1	0	NA	NA	5	0	0	0	0	1	0	1	0	0	0	0	0	5	0	0	0	0	1	0
140423	2	MAIL	87111	NE	3	5	3	3	5	4	3	4	Y	1	1	0	0	Y	N	1	1	0	1	1	1	1	0	4	Y	3	0	1	0	1	0	0	0	1	0	1	0	0	3	0	1	0	1	0	0
140524	2	MAIL	87120	NW	4	5	3	4	5	2	4	2	Y	0	1	0	0	DK	Y	2	1	0	1	1	0	1	0	5	Y	2	1	0	0	0	0	0	0	0	0	0	0	1	4	0	1	0	0	0	1
140776	2	MAIL	87110	NE	4	4	5	3	3	2	3	2	Y	1	1	0	0	Y	N	2	1	0	1	1	1	0	0	3	Y	3	0	1	1	0	1	0	1	0	0	0	0	0	NA	0	0	1	1	0	1
140800	2	MAIL	87120	NW	3	5	3	3	5	2	4	2	Y	1	1	0	0	Y	Y	2	1	0	1	1	0	1	0	3	Y	3	0	1	1	0	0	0	0	0	0	1	0	0	3	0	1	1	0	0	0
141001	2	MAIL	87114	NW	5	5	1	5	5	5	5	5	Y	1	1	0	0	Y	N	2	1	0	1	1	0	0	0	4	Y	5	0	1	0	1	1	0	1	0	0	0	0	0	NA	0	1	0	1	1	1
142349	2	ONLINE	87110	NE	4	3	1	4	5	5	NA	2	DK	0	0	1	0	Y	Y	4	1	1	1	1	0	1	0	3	N	2	1	0	0	0	0	0	0	0	1	0	0	0	2	1	0	0	0	0	0
142686	2	MAIL	87111	NE	3	3	3	3	3	4	3	3	N	1	1	0	0	N	N	2	1	0	1	1	0	1	0	3	Y	3	0	1	0	0	0	0	1	0	0	0	0	1	3	0	1	1	1	1	1
142705	2	MAIL	87108	SE	5	4	5	5	5	3	2	3	Y	1	1	0	0	Y	N	2	0	0	1	1	0	1	0	5	Y	4	0	1	1	1	0	0	0	0	0	0	0	1	NA	0	1	1	1	0	1
143206	2	MAIL	87120	NW	2	5	3	5	4	3	4	5	Y	1	1	0	0	Y	DK	2	1	0	1	1	0	1	0	3	Y	4	0	0	0	0	1	0	1	0	0	0	0	0	4	0	1	1	1	0	0
143210	2	MAIL	87111	NE	5	5	4	4	5	4	5	4	Y	1	1	0	0	Y	N	1	0	0	1	1	0	1	0	5	Y	4	0	0	1	1	1	0	0	0	1	1	0	0	4	0	1	1	1	1	1
143428	2	MAIL	87112	NE	NA	NA	NA	NA	NA	NA	NA	NA	Y	1	1	0	0	DK	DK	2	1	1	1	1	0	1	0	3	N	3	0	1	1	0	0	0	0	1	1	0	0	0	3	0	1	1	0	0	0
143954	2	ONLINE	87109	NE	4	5	3	5	5	4	2	3	Y	1	1	0	0	N	DK	2	1	0	1	0	1	1	0	3	Y	2	0	0	0	1	0	0	0	0	1	0	0	0	2	0	1	0	0	0	0
144137	2	MAIL	87112	NE	2	3	3	3	4	2	1	2	Y	1	1	0	0	DK	N	1	1	0	1	1	0	1	0	3	Y	4	0	1	1	1	1	0	0	0	0	0	0	1	4	0	1	1	1	1	0
144145	2	MAIL	87121	SW	NA	NA	NA	NA	NA	NA	NA	NA	N	1	1	0	0	Y	N	4	1	0	0	0	0	0	0	3	Y	3	0	0	0	0	1	0	1	0	0	0	0	0	3	0	0	0	0	1	0
144186	2	ONLINE	87113	NE	4	4	4	4	5	3	5	4	Y	1	1	0	0	Y	N	2	1	0	1	1	0	1	0	4	Y	3	0	1	1	1	1	0	0	0	1	1	0	0	4	0	1	1	1	0	1
144571	2	MAIL	87112	NE	4	5	1	1	5	5	5	1	Y	0	0	1	0	Y	Y	1	1	1	1	1	0	1	0	3	Y	4	0	0	1	1	0	0	0	1	0	1	0	0	4	0	0	1	1	0	0
145240	2	MAIL	87111	NE	4	4	4	5	4	3	4	3	Y	1	1	0	0	Y	N	2	1	0	1	1	0	1	0	3	Y	4	0	0	1	1	1	0	1	0	0	0	0	0	3	0	1	1	1	0	0
146608	2	ONLINE	87107	NW	4	4	3	3	4	3	4	4	Y	1	1	0	0	Y	N	2	1	0	0	0	0	1	0	4	Y	5	0	1	1	1	1	0	0	0	0	1	0	0	5	0	1	1	1	1	0
147203	2	MAIL	87102	NW	3	4	2	4	4	3	2	3	Y	1	1	0	0	N	N	2	1	1	1	1	1	1	0	3	Y	4	0	0	0	0	0	1	0	0	0	0	0	1	4	0	0	0	0	0	0
147265	2	MAIL	87106	SE	4	4	4	4	4	5	4	3	N	0	0	1	0	Y	N	4	0	1	0	0	0	0	0	3	N	3	1	0	0	0	0	0	0	1	1	0	0	0	3	0	1	0	0	0	0
147438	2	MAIL	87111	NE	3	3	2	2	3	3	2	1	Y	1	1	0	0	N	N	2	0	0	0	1	0	1	0	3	Y	4	0	0	1	1	1	0	1	0	0	0	0	0	4	0	0	1	1	1	0
147816	2	MAIL	87105	SW	4	4	4	5	5	5	5	5	Y	0	1	0	0	Y	N	2	0	0	1	0	0	1	0	3	N	NA	0	1	1	1	1	0	0	0	0	0	1	0	NA	0	1	1	1	1	1
148819	2	MAIL	87112	NE	4	5	5	5	5	4	4	4	DK	0	0	1	0	DK	DK	1	1	0	0	0	0	0	0	2	N	4	0	0	0	0	0	1	0	0	0	0	0	1	2	0	0	0	0	0	0
149414	2	MAIL	87113	NE	3	5	3	4	4	3	2	3	Y	0	1	0	0	Y	DK	5	1	0	1	1	0	1	0	3	Y	4	0	1	1	1	0	0	1	0	0	0	0	0	4	0	1	1	1	0	0
149539	2	MAIL	87112	NE	NA	NA	NA	NA	NA	NA	NA	NA	Y	0	0	1	0	Y	DK	4	1	0	0	0	0	0	0	2	N	5	0	0	1	0	0	0	1	0	0	0	0	0	4	0	1	0	0	0	0
149641	2	MAIL	87121	SW	2	4	3	2	2	2	4	3	N	0	1	0	0	N	Y	4	1	0	0	1	0	1	0	3	Y	3	0	0	0	1	1	0	1	0	0	0	0	0	4	0	0	1	1	1	0
149747	2	MAIL	87105	SW	3	2	2	3	5	4	3	4	N	0	1	0	0	Y	N	1	0	0	0	0	1	1	0	3	Y	4	0	0	0	1	0	0	0	0	0	1	0	0	3	0	0	0	1	0	0
149867	2	MAIL	87120	NW	5	4	5	5	5	5	5	4	Y	1	1	0	0	Y	N	2	1	0	1	1	0	1	0	4	N	2	0	1	1	0	0	0	0	1	1	1	0	1	2	0	1	1	1	0	0
149932	2	MAIL	87122	NE	4	4	1	4	5	1	1	1	Y	1	1	0	0	Y	N	1	1	0	1	1	0	1	0	5	Y	5	0	1	1	0	1	0	1	0	0	0	0	0	5	0	1	1	0	1	0
150943	2	MAIL	87107	NW	3	5	1	5	5	3	1	3	Y	1	1	0	0	DK	N	1	1	0	0	1	0	1	0	2	Y	5	0	1	1	0	1	0	1	0	0	0	0	0	5	0	1	1	0	1	0
151113	2	MAIL	87109	NE	5	5	4	5	5	4	3	3	Y	0	1	0	0	Y	N	4	1	0	1	1	0	1	0	5	Y	4	0	1	1	1	1	0	1	0	0	0	0	0	4	0	1	1	1	1	1
151581	2	MAIL	87120	NW	2	3	4	4	5	4	2	5	N	0	0	1	0	N	N	2	1	0	1	0	0	1	0	4	Y	1	1	0	0	0	0	0	0	1	0	0	0	0	2	1	0	0	0	0	0
151712	2	MAIL	87122	NE	2	4	3	4	5	3	3	3	Y	0	0	1	0	Y	N	2	1	0	1	1	0	0	0	2	N	4	0	1	0	0	0	0	0	0	1	0	0	0	4	0	1	1	1	0	0
152019	2	MAIL	87102	NW	4	5	3	5	5	3	3	3	Y	0	1	0	0	Y	Y	1	1	0	1	0	0	1	0	3	Y	4	0	1	1	1	1	0	0	0	1	1	0	0	4	0	1	1	1	1	1
152625	2	ONLINE	87107	NW	4	5	2	2	4	2	3	2	Y	1	1	0	0	Y	N	2	0	0	1	1	1	1	0	2	Y	4	0	1	1	1	1	0	1	0	0	0	0	0	4	0	1	1	1	1	1
152653	2	ONLINE	87123	NE	3	NA	4	3	4	2	5	3	Y	1	1	0	0	DK	N	1	1	1	0	0	0	1	0	3	Y	4	0	1	1	1	1	0	1	0	0	0	0	0	4	0	1	1	1	1	1
153005	2	MAIL	87107	NW	4	5	4	5	4	3	5	3	Y	1	1	0	0	Y	N	2	1	0	0	1	0	1	0	4	N	4	0	1	1	1	0	0	0	1	1	1	0	1	4	0	1	1	1	1	0
153462	2	MAIL	87111	NE	NA	NA	NA	NA	NA	NA	NA	NA	Y	0	0	0	1	Y	Y	5	0	0	0	0	0	1	0	3	Y	2	0	1	0	0	0	0	0	1	1	1	0	0	2	0	1	0	0	0	0
153849	2	MAIL	87108	NE	NA	NA	NA	NA	NA	NA	NA	NA	Y	0	1	0	0	Y	Y	2	1	0	1	1	1	1	0	3	N	4	0	0	1	1	0	0	0	0	1	0	0	0	4	0	0	1	1	0	0
154563	2	ONLINE	87111	NE	4	4	3	4	5	3	4	3	DK	0	1	0	0	N	Y	2	0	0	1	1	0	1	0	1	N	4	0	0	0	1	0	0	1	0	0	0	0	0	4	0	0	0	1	0	0
154836	2	MAIL	87112	NE	4	5	4	4	5	4	4	4	Y	0	1	0	0	Y	N	1	0	0	0	1	0	0	0	3	Y	2	1	0	0	0	0	0	0	1	0	0	0	0	2	0	1	0	0	0	0
155160	2	MAIL	87111	NE	4	3	3	5	5	2	2	2	Y	1	1	0	0	Y	N	2	1	0	1	1	0	1	0	5	Y	3	0	1	0	0	0	0	0	0	1	0	1	0	4	0	1	0	1	0	1
155731	2	MAIL	87120	NW	5	5	3	3	5	3	2	3	Y	1	1	0	0	Y	Y	2	0	0	1	1	0	1	0	4	Y	5	0	1	1	1	1	0	0	0	0	1	0	0	5	0	1	1	1	1	0
156058	2	MAIL	87113	NE	4	2	5	5	5	5	4	2	Y	0	0	1	0	Y	N	1	1	0	1	1	1	1	0	3	N	1	1	0	0	0	0	0	0	0	1	0	1	0	1	1	0	0	0	0	0
156103	2	MAIL	87106	SE	2	5	2	4	5	3	1	2	N	0	1	0	1	DK	N	2	0	0	0	0	0	0	1	1	Y	1	1	0	0	0	0	0	0	0	1	1	1	0	3	0	1	0	0	0	1
156377	2	MAIL	87108	NE	4	5	4	4	5	4	4	3	Y	0	1	0	0	DK	DK	2	1	0	0	1	0	1	0	4	Y	5	0	1	1	1	1	0	1	0	0	0	0	0	5	0	1	1	1	1	1
156935	2	MAIL	87112	NE	3	4	3	4	5	4	4	4	Y	0	1	0	0	Y	DK	1	1	0	0	0	0	1	0	2	Y	3	0	1	0	1	1	0	1	0	0	0	1	0	3	0	1	0	1	1	0
157001	2	MAIL	87111	NE	4	5	4	5	5	5	3	3	Y	1	1	0	0	N	Y	4	0	1	1	1	0	1	0	4	Y	2	0	1	0	0	0	0	0	1	1	1	0	0	2	0	1	0	0	0	0
157021	2	MAIL	87112	NE	3	5	3	5	5	2	1	2	Y	1	1	0	0	Y	N	1	0	0	0	0	0	0	1	5	Y	4	0	1	1	1	0	0	0	1	0	1	0	0	4	0	1	1	1	0	0
157765	2	MAIL	87121	NW	2	3	1	4	3	3	3	4	DK	1	1	0	0	Y	DK	2	0	0	1	0	0	1	0	2	N	3	0	1	0	0	0	0	0	0	1	0	0	0	4	0	0	1	0	0	0
158461	2	MAIL	87109	NE	NA	NA	NA	NA	NA	NA	NA	NA	Y	0	1	0	0	Y	Y	1	1	0	1	1	0	1	0	4	Y	2	1	0	0	0	0	0	0	0	1	0	0	0	3	0	1	0	0	0	0
158814	2	MAIL	87111	NE	3	5	3	5	5	4	4	4	Y	0	0	1	0	Y	Y	5	1	0	1	1	1	1	0	3	N	1	1	0	0	0	0	0	0	0	1	0	0	0	1	1	0	0	0	0	0
158911	2	ONLINE	87111	NE	4	4	3	5	5	4	2	2	Y	1	1	0	0	N	N	2	0	0	1	1	0	1	0	4	Y	4	0	0	1	1	0	0	0	0	0	0	0	1	5	0	0	1	1	0	1
158922	2	MAIL	87105	SW	NA	NA	NA	NA	NA	NA	NA	NA	Y	0	1	0	0	Y	Y	2	0	1	0	1	1	0	0	NA	NA	3	0	0	0	0	0	0	0	1	0	0	0	0	NA	0	0	0	0	0	0
159100	2	MAIL	87105	SW	4	4	4	NA	4	4	4	4	Y	0	0	1	0	Y	Y	4	0	0	1	0	0	0	0	2	N	4	0	0	0	1	0	0	0	1	0	0	0	0	NA	0	0	0	1	0	0
159426	2	MAIL	87106	SE	2	5	4	4	5	3	3	3	DK	1	1	0	0	Y	N	1	1	0	0	1	0	1	0	3	Y	4	0	1	1	1	1	0	1	0	0	0	0	0	4	0	1	1	1	1	1
160152	2	ONLINE	87108	NE	4	5	3	5	5	3	3	2	Y	1	1	0	0	Y	N	4	1	0	1	1	0	1	0	4	Y	3	0	1	0	0	0	0	1	0	0	0	0	0	4	0	1	0	0	0	1
160228	2	MAIL	87112	NE	1	4	2	5	5	3	1	4	N	1	1	0	0	N	N	1	0	0	1	0	0	1	0	NA	Y	2	0	1	1	1	0	0	0	1	1	1	1	0	4	0	1	1	1	0	1
160263	2	MAIL	87111	NE	3	5	4	5	4	2	2	2	Y	1	1	0	0	DK	N	2	0	0	1	1	0	1	0	3	N	3	0	1	1	0	0	0	0	0	0	1	0	1	3	0	1	1	0	0	0
160540	2	MAIL	87110	NE	3	3	3	3	4	3	4	3	Y	1	1	0	0	N	N	2	0	0	1	1	0	1	0	3	Y	2	0	0	0	0	0	1	0	0	0	0	0	1	NA	0	0	0	0	0	0
160845	2	MAIL	87102	SE	4	4	2	4	2	1	3	1	Y	1	0	0	0	Y	N	1	1	0	1	1	0	1	0	3	Y	3	0	0	1	0	0	0	0	0	0	0	0	1	4	0	0	1	0	0	1
161033	2	MAIL	87111	NE	3	4	3	4	4	4	4	4	Y	1	1	0	0	Y	Y	4	1	0	1	0	0	1	0	NA	Y	NA	0	0	0	1	0	0	1	0	0	0	0	0	4	0	0	0	0	0	0
161424	2	MAIL	87108	NE	4	4	3	3	4	1	2	1	Y	1	1	0	0	Y	Y	1	1	0	1	0	1	1	0	5	Y	4	0	1	1	1	1	0	0	1	0	0	0	1	4	0	1	1	1	0	0
161513	2	MAIL	87114	NW	5	4	3	3	5	3	3	3	Y	1	0	0	0	Y	Y	4	1	0	0	0	0	0	0	3	Y	3	0	0	0	1	0	0	0	0	1	0	0	0	3	0	0	0	1	0	0
161521	2	MAIL	87114	NW	4	5	3	5	5	3	3	3	N	0	0	1	0	Y	N	2	1	0	0	0	0	1	0	3	N	4	0	1	0	0	0	0	0	0	1	0	0	0	4	0	0	0	1	0	0
161927	2	ONLINE	87105	SW	4	5	4	5	5	3	5	3	Y	1	1	0	0	DK	N	4	1	0	0	0	0	1	0	4	N	2	0	1	0	0	0	0	0	0	1	0	0	0	4	0	1	0	0	0	0
162620	2	MAIL	87121	SW	2	4	3	5	2	4	2	2	Y	1	1	1	0	N	Y	2	0	0	1	1	0	1	0	3	N	4	0	1	1	1	0	0	0	0	0	1	0	0	NA	0	0	0	0	0	0
163738	2	MAIL	87112	NE	5	5	5	5	5	5	5	5	Y	1	1	0	0	Y	N	1	1	0	0	1	1	1	0	4	Y	4	0	1	1	0	1	0	1	0	0	0	0	0	4	0	1	1	0	1	1
163756	2	MAIL	87110	NE	5	5	5	5	5	5	5	5	Y	1	1	0	0	Y	Y	2	1	0	0	1	1	1	0	4	Y	3	0	1	0	0	0	0	0	0	1	0	0	0	4	0	0	1	0	0	0
164757	2	MAIL	87121	SW	2	3	3	3	4	4	3	3	DK	0	0	1	0	DK	Y	4	1	0	1	1	0	0	0	2	N	2	1	0	0	0	0	0	0	0	1	0	0	0	2	1	0	0	0	0	0
165062	2	MAIL	87123	NE	5	5	3	4	5	2	4	4	Y	1	0	0	0	Y	Y	2	1	1	1	1	1	1	0	NA	Y	3	0	0	1	1	0	0	0	0	0	1	0	1	4	0	0	1	1	1	0
165066	2	MAIL	87120	NW	4	4	4	4	4	4	4	4	Y	1	1	0	0	Y	N	1	0	0	0	0	0	0	1	3	Y	5	0	0	1	0	0	0	1	0	0	0	0	0	5	0	1	0	0	0	0
165297	2	MAIL	87106	SE	3	5	2	4	5	3	1	1	Y	1	1	0	1	N	N	2	1	0	0	1	0	1	0	3	Y	4	0	1	1	0	0	0	0	0	0	0	0	1	4	0	1	1	0	0	0
165764	2	MAIL	87114	NW	NA	NA	NA	NA	NA	NA	NA	NA	Y	0	1	0	0	Y	N	2	1	0	1	1	0	0	0	4	Y	NA	0	1	0	1	1	0	1	0	0	0	0	0	4	0	1	0	1	1	1
165796	2	MAIL	87111	NE	NA	NA	NA	NA	NA	NA	NA	NA	Y	1	1	0	0	Y	N	2	1	0	0	1	0	1	0	4	Y	4	0	0	0	1	0	0	0	0	0	0	0	1	4	0	0	0	1	0	0
167209	2	MAIL	87105	SE	4	3	4	5	5	5	5	5	N	0	0	1	0	Y	Y	2	1	0	1	1	0	0	0	2	N	NA	1	0	0	0	0	0	0	0	1	0	0	0	NA	0	1	0	0	0	0
167700	2	MAIL	87113	NE	4	5	3	5	5	4	3	4	Y	0	0	1	0	DK	Y	4	0	0	0	0	0	1	0	4	N	1	1	1	0	0	0	0	0	1	1	1	1	0	2	1	0	0	0	0	0
167706	2	ONLINE	87114	NW	5	4	5	5	4	3	4	3	Y	1	1	0	0	Y	N	2	1	0	1	0	1	1	0	4	N	4	0	1	0	0	0	0	0	0	1	0	0	1	4	0	1	0	0	0	0
167799	2	MAIL	87109	NE	3	3	3	4	4	3	2	2	Y	1	1	0	0	DK	DK	1	1	0	1	1	1	1	0	3	Y	4	0	0	0	0	1	0	1	0	0	0	0	0	3	0	1	1	0	1	0
168259	2	MAIL	87111	NE	NA	NA	NA	NA	NA	NA	NA	NA	Y	0	1	0	0	DK	N	1	1	0	1	1	0	1	0	3	Y	3	0	1	0	1	0	0	1	0	0	0	0	0	4	0	1	0	1	0	1
168426	2	MAIL	87108	SE	NA	NA	NA	NA	NA	NA	NA	NA	Y	1	0	0	0	Y	Y	5	1	0	0	0	0	0	0	5	NA	NA	0	0	0	1	0	0	1	0	0	0	0	0	NA	0	0	0	1	0	0
168982	2	MAIL	87105	SW	5	5	3	4	5	5	5	3	Y	0	1	0	0	Y	N	2	0	1	0	0	0	0	0	1	N	2	0	1	0	0	0	0	0	0	1	0	0	0	5	0	0	0	1	0	0
169056	2	MAIL	87112	NE	3	4	3	4	4	3	3	3	Y	0	1	0	0	Y	N	2	0	1	0	0	0	0	0	3	Y	4	0	1	1	1	1	0	1	0	0	0	0	0	4	0	1	1	1	1	1
169263	2	MAIL	87114	NW	3	5	2	5	3	2	2	2	Y	0	1	0	0	Y	N	1	0	0	0	1	0	1	0	3	Y	4	0	1	1	0	1	0	0	0	0	1	1	0	4	0	1	1	0	0	0
169806	2	MAIL	87111	NE	2	4	1	5	4	3	1	1	N	1	1	0	0	N	N	2	1	0	1	1	0	1	0	5	Y	5	0	0	1	1	1	0	1	0	0	0	0	0	5	0	0	1	1	1	0
169837	2	MAIL	87111	NE	2	4	3	4	5	1	3	3	Y	1	1	0	0	Y	Y	2	1	0	0	1	0	1	0	2	Y	4	0	1	1	1	0	0	0	0	1	0	0	0	4	0	1	1	1	1	0
170325	2	MAIL	87114	NW	NA	3	4	4	5	3	3	5	Y	1	1	0	0	Y	N	NA	1	0	1	1	0	1	0	4	Y	2	1	0	1	0	0	0	0	0	1	1	0	0	2	1	0	1	0	0	1
170432	2	MAIL	87112	NE	5	5	4	4	5	4	5	1	Y	1	0	0	1	Y	DK	2	0	0	0	1	1	1	0	2	N	4	0	0	0	0	1	0	0	0	1	0	0	0	4	0	0	0	0	1	1
170476	2	MAIL	87110	NE	2	NA	NA	NA	NA	NA	NA	NA	Y	1	1	0	0	Y	N	1	0	0	1	0	1	1	0	4	Y	4	0	1	1	0	0	0	0	0	0	1	0	0	4	0	0	0	0	0	1
170987	2	MAIL	87104	NW	4	5	5	5	5	4	5	3	Y	1	1	0	1	Y	N	2	1	0	1	1	0	1	0	3	Y	4	0	1	1	1	1	0	0	0	1	0	0	0	4	0	1	1	1	1	1
172362	2	MAIL	87108	NE	3	4	3	4	4	3	3	4	Y	0	0	1	0	Y	N	1	1	0	0	0	1	1	0	3	Y	4	0	1	1	1	1	0	1	0	0	0	0	0	4	0	1	1	1	1	0
172627	2	MAIL	87107	NW	4	4	3	3	4	4	4	4	Y	1	0	0	0	DK	N	4	1	1	1	1	0	1	0	1	N	2	1	0	0	0	0	0	0	0	1	0	0	0	2	1	0	0	0	0	0
172842	2	MAIL	87120	NW	3	5	4	5	5	3	2	2	Y	1	1	0	0	DK	N	2	1	0	1	1	1	1	0	3	Y	4	0	0	1	0	0	0	1	0	0	0	0	0	NA	0	0	0	0	1	0
173285	2	MAIL	87111	NE	4	4	3	3	3	2	1	1	Y	1	1	0	0	Y	N	1	1	0	1	1	0	1	0	4	Y	5	0	0	0	1	0	0	1	0	0	0	0	0	5	0	0	0	1	0	0
173855	2	MAIL	87114	NW	3	3	1	3	4	3	3	3	DK	0	0	1	0	Y	DK	1	1	0	1	1	0	1	0	3	N	2	1	0	0	0	0	0	0	0	1	0	0	0	2	1	0	0	0	0	0
174022	2	MAIL	87110	NE	NA	4	NA	4	NA	5	5	4	N	0	1	0	0	Y	N	1	1	0	1	1	1	1	0	4	Y	4	0	1	0	0	0	0	0	1	0	0	0	0	4	0	0	0	1	0	0
174543	2	MAIL	87112	NE	3	5	5	5	5	5	5	5	Y	1	1	0	0	Y	Y	4	0	1	1	0	0	1	0	3	Y	2	1	0	0	0	0	0	0	1	1	1	0	0	2	1	0	0	0	0	0
175022	2	MAIL	87121	SW	4	5	3	4	5	3	4	3	DK	0	1	0	1	DK	Y	2	0	0	0	1	0	1	0	4	Y	1	1	0	0	0	0	0	0	0	1	1	1	0	1	1	0	0	0	0	0
175224	2	MAIL	87108	SE	5	5	5	5	5	5	5	5	Y	0	0	1	0	Y	DK	6	1	0	0	1	1	1	0	3	N	2	1	0	0	0	0	0	0	0	1	0	0	0	2	1	0	0	0	0	0
175721	2	ONLINE	87114	NW	3	4	3	4	4	3	3	3	Y	0	1	0	0	Y	DK	2	1	0	0	0	0	0	0	2	N	2	1	0	0	0	0	0	0	0	1	0	0	0	2	0	1	0	0	0	0
176042	2	MAIL	87113	NE	4	5	3	5	5	3	5	3	Y	1	1	0	0	Y	N	2	1	0	0	1	0	1	0	4	Y	4	0	1	1	0	0	0	0	0	0	0	0	1	4	0	0	1	1	0	0
176152	2	MAIL	87114	NW	3	4	1	3	NA	2	1	1	Y	1	1	0	0	Y	N	1	0	0	0	1	1	1	0	4	Y	4	0	0	0	0	1	0	1	0	0	0	0	0	NA	0	0	0	0	1	0
176258	2	MAIL	87113	NE	NA	5	4	5	5	5	4	4	Y	1	1	0	0	Y	Y	4	1	0	1	1	0	1	0	4	Y	2	0	1	0	0	0	0	0	0	0	1	0	0	4	0	0	1	0	0	1
177210	2	MAIL	87112	NE	5	4	4	4	5	4	4	4	Y	0	0	1	0	Y	N	5	0	0	0	0	0	1	0	3	N	3	0	1	1	0	0	0	0	0	1	0	1	0	3	0	1	1	0	0	0
177701	2	MAIL	87108	NE	4	4	3	4	5	3	5	4	Y	0	0	1	0	Y	Y	5	1	0	0	1	0	1	0	3	Y	1	1	0	0	0	0	0	0	1	1	0	1	1	1	1	0	0	0	0	0
178198	2	MAIL	87111	NE	3	4	3	4	5	2	1	1	Y	1	1	0	0	DK	N	1	1	0	1	0	0	1	0	3	Y	3	0	1	0	1	1	0	1	0	0	0	0	0	4	0	1	0	1	1	0
178317	2	ONLINE	87111	NE	3	5	3	4	1	1	1	2	Y	1	1	0	0	Y	N	1	1	1	1	1	0	1	0	3	Y	5	0	1	1	1	1	0	1	0	0	0	0	0	5	0	1	1	1	1	1
179534	2	ONLINE	87109	NE	3	5	5	3	4	4	4	4	Y	1	1	0	0	Y	Y	2	0	0	0	0	0	0	1	4	Y	1	1	0	0	0	0	0	0	0	0	1	0	0	2	1	0	0	0	0	0
180405	2	MAIL	87107	NW	3	5	4	5	5	3	4	2	Y	1	1	0	0	N	N	2	1	0	1	1	0	1	0	1	Y	3	0	1	1	1	1	0	1	0	0	0	0	0	3	0	1	1	1	1	1
180788	2	MAIL	87109	NE	3	4	2	3	5	4	3	4	DK	1	1	0	0	N	Y	4	1	1	0	1	0	1	0	3	N	2	0	1	0	0	1	0	0	0	0	0	1	0	4	0	1	0	0	1	0
181130	2	MAIL	87112	NE	4	5	3	3	5	4	4	3	Y	1	1	0	0	Y	Y	2	0	0	1	1	1	1	0	5	Y	3	0	1	1	0	0	0	0	0	1	0	0	0	4	0	1	1	0	0	1
181172	2	ONLINE	87121	SW	4	5	3	5	5	3	3	3	Y	0	1	0	0	Y	DK	2	1	1	0	1	0	1	0	3	Y	2	0	0	0	0	0	0	0	0	0	0	0	1	NA	0	0	0	0	0	0
181283	2	MAIL	87109	NE	4	5	5	4	5	4	4	4	Y	1	1	0	0	Y	Y	4	1	0	1	0	0	1	0	4	Y	3	0	1	1	0	0	0	0	0	1	0	1	0	4	0	1	1	0	0	0
181513	2	MAIL	87108	SE	4	3	3	4	4	2	2	2	Y	0	1	0	0	Y	DK	2	1	0	0	1	0	1	0	NA	Y	4	0	1	1	1	1	0	1	0	0	0	0	0	4	0	1	1	1	1	1
181762	2	MAIL	87109	NE	4	5	3	5	5	4	3	4	Y	1	1	0	1	Y	N	1	1	0	1	1	0	1	0	4	Y	5	0	0	0	1	1	0	1	0	0	0	0	0	5	0	0	0	1	1	0
182293	2	MAIL	87123	NE	3	4	4	4	5	5	3	3	Y	0	1	1	0	DK	N	1	0	0	0	1	0	1	0	2	N	3	0	1	0	0	0	0	0	0	0	0	1	0	4	0	1	0	0	0	1
182488	2	MAIL	87112	NE	5	5	3	4	4	4	5	5	Y	1	1	0	0	Y	N	2	1	0	0	0	0	1	0	3	N	3	0	0	0	1	0	0	0	0	1	0	0	0	3	0	0	0	1	0	0
183054	2	MAIL	87112	NE	NA	2	2	3	5	4	5	5	Y	1	1	0	0	Y	N	1	1	0	0	0	0	0	0	3	Y	5	0	0	0	0	1	0	1	0	0	0	0	0	3	0	1	0	0	0	0
183404	2	ONLINE	87120	NW	5	3	5	3	5	3	5	3	Y	1	0	0	0	Y	Y	4	1	1	1	0	0	1	0	5	Y	2	0	1	0	0	0	0	0	1	1	0	0	0	4	0	1	1	0	0	1
183744	2	MAIL	87107	NE	NA	NA	NA	NA	NA	NA	NA	NA	Y	0	1	0	0	Y	Y	2	1	0	1	1	1	1	0	4	N	3	0	1	1	1	1	0	0	0	0	1	0	0	3	0	1	0	0	0	0
183984	2	ONLINE	87123	SE	3	4	3	4	5	2	2	2	Y	0	0	1	0	Y	Y	2	1	0	1	1	0	1	0	2	N	3	0	0	0	1	0	0	0	0	1	0	1	0	3	0	0	0	1	0	0
184799	2	MAIL	87110	NE	5	5	5	4	5	5	5	5	Y	1	1	0	0	Y	N	1	1	0	1	1	0	1	0	4	Y	3	0	0	0	0	0	1	0	0	0	0	0	1	4	0	0	1	1	1	1
185002	2	MAIL	87111	NE	3	5	3	3	5	5	3	5	N	0	0	1	0	Y	N	2	0	0	0	1	0	1	0	1	N	1	1	0	0	0	0	0	0	0	1	1	1	0	2	0	1	0	0	0	0
185425	2	MAIL	87110	NE	5	5	3	4	4	2	5	1	Y	1	1	0	0	Y	Y	2	1	0	1	1	1	1	0	3	Y	2	0	0	0	0	0	1	0	0	1	1	1	0	2	1	0	0	0	0	0
185597	2	ONLINE	87110	NE	5	3	5	4	5	4	4	5	Y	1	1	0	0	Y	Y	2	0	0	1	0	1	1	0	5	Y	3	0	1	1	0	0	0	0	0	1	0	1	0	3	0	1	1	1	0	1
185785	2	MAIL	87120	NW	NA	5	4	3	3	4	2	1	Y	1	0	0	0	N	N	6	1	1	1	1	0	1	0	4	Y	4	0	0	0	1	0	0	0	1	0	0	0	0	4	0	0	0	0	1	0
185815	2	MAIL	87114	NW	4	5	2	4	4	4	3	2	Y	0	0	1	0	Y	N	2	0	0	1	1	0	1	0	3	N	1	1	0	0	0	0	0	0	0	1	0	0	0	4	0	0	1	0	0	1
185915	2	MAIL	87105	NW	5	4	3	3	5	2	5	1	Y	1	1	0	0	Y	Y	2	1	0	1	1	0	1	0	4	Y	4	0	1	1	1	1	0	1	0	0	0	0	0	4	0	1	1	1	1	0
186016	2	MAIL	87114	NW	NA	NA	NA	NA	NA	NA	NA	NA	Y	1	1	0	0	Y	Y	2	1	0	1	1	0	1	0	5	N	4	0	0	0	1	0	0	0	0	1	0	0	0	NA	0	0	0	0	0	0
186125	2	ONLINE	87113	NE	5	3	3	NA	4	3	4	3	Y	1	1	0	0	DK	N	2	1	0	1	1	0	1	0	4	Y	3	0	1	1	0	0	0	0	1	1	1	0	0	4	0	1	1	0	0	0
186336	2	MAIL	87113	NE	4	3	2	2	4	3	5	4	Y	1	1	0	0	Y	N	1	0	0	0	1	1	1	0	3	Y	2	0	1	0	0	0	0	0	0	0	0	0	1	2	0	1	0	0	0	0
186576	2	MAIL	87105	SW	NA	NA	NA	NA	NA	NA	NA	NA	Y	0	0	1	0	Y	DK	1	0	0	0	0	0	1	0	2	Y	5	0	0	0	0	1	0	1	0	0	0	0	0	4	0	1	0	0	0	0
187094	2	MAIL	87106	SE	NA	NA	NA	NA	NA	NA	NA	NA	Y	1	0	0	1	Y	Y	5	0	0	0	0	0	0	0	4	Y	2	1	0	0	0	0	1	1	0	0	0	0	1	2	1	0	0	0	0	0
187370	2	ONLINE	87108	SE	3	4	3	5	4	3	3	3	Y	0	1	0	0	Y	Y	1	0	0	0	0	0	1	0	3	Y	4	0	0	0	0	1	0	0	0	1	1	1	0	4	0	0	0	0	1	1
187717	2	MAIL	87121	SW	5	5	5	5	5	5	5	5	Y	1	0	0	0	Y	Y	1	0	1	0	0	0	0	0	2	Y	3	0	1	1	1	1	0	1	0	0	0	0	0	NA	0	1	1	1	1	1
188034	2	MAIL	87120	NW	4	4	3	3	4	3	4	4	Y	1	1	0	0	Y	N	2	1	0	1	0	0	1	0	3	Y	3	0	0	0	1	0	0	0	0	0	0	1	0	5	0	0	1	1	0	1
189163	2	MAIL	87109	NE	3	4	3	4	5	3	4	5	N	1	1	0	0	Y	N	2	1	0	1	0	1	1	0	4	Y	4	0	0	0	0	1	0	1	0	0	0	0	0	4	0	0	0	0	1	0
189237	2	MAIL	87114	NW	NA	NA	NA	NA	NA	NA	NA	NA	Y	0	0	1	0	Y	Y	4	1	0	0	0	0	1	0	1	N	4	0	0	0	1	0	0	1	0	0	0	0	0	4	0	0	0	0	1	0
189524	2	MAIL	87107	NW	3	2	3	3	5	3	4	3	Y	1	1	0	0	N	N	2	0	0	1	0	1	1	0	3	Y	4	0	0	1	0	0	0	0	0	1	0	0	0	4	0	0	1	0	0	0
189812	2	MAIL	87121	SW	3	5	3	4	5	3	5	4	Y	0	1	0	0	DK	Y	NA	0	0	1	0	0	1	0	2	N	3	0	1	0	1	0	0	1	0	0	0	0	0	3	0	1	0	0	0	0
190342	2	MAIL	87122	NE	4	5	4	5	5	3	3	3	Y	1	1	0	0	DK	Y	4	1	0	1	1	0	1	0	3	N	2	1	0	0	0	0	0	0	0	1	0	0	0	4	0	1	1	0	0	0
190527	2	ONLINE	87106	SE	3	4	3	4	3	1	3	1	Y	1	1	0	0	Y	N	1	1	1	1	1	1	1	0	3	Y	5	0	1	1	1	1	0	1	0	0	0	0	0	5	0	1	1	1	1	0
191084	2	MAIL	87111	NE	NA	NA	NA	NA	NA	NA	NA	NA	Y	0	1	0	0	Y	Y	NA	0	0	0	0	0	1	0	3	N	3	0	0	0	1	0	0	0	0	1	0	0	0	2	1	0	0	0	0	0
191090	2	ONLINE	87107	NW	4	5	3	3	2	1	3	3	Y	1	1	0	0	Y	N	2	1	0	1	1	1	1	0	4	Y	5	0	1	1	1	1	1	1	0	0	0	0	0	5	0	1	1	1	1	1
191319	2	ONLINE	87123	SE	3	5	2	3	5	3	1	2	Y	1	1	0	0	Y	N	1	1	0	1	1	0	1	0	5	Y	4	0	1	1	1	1	0	0	0	0	0	0	1	4	0	1	1	1	1	0
191685	2	MAIL	87121	SW	3	4	3	4	5	3	4	2	Y	1	1	0	0	Y	Y	4	0	0	0	0	0	0	1	2	N	4	0	0	1	1	1	0	1	0	0	0	0	0	5	0	0	1	1	1	1
191955	2	MAIL	87105	SW	4	4	4	5	5	4	4	NA	Y	0	1	0	0	Y	Y	1	0	0	1	0	0	0	0	4	Y	4	0	0	0	1	0	0	1	0	0	0	0	0	4	0	0	0	1	0	0
192550	2	MAIL	87113	NE	4	5	2	2	5	3	3	3	Y	1	1	0	0	Y	N	2	1	0	0	1	0	1	0	2	Y	3	0	1	1	1	1	0	0	0	1	0	0	0	3	0	1	1	1	1	0
192810	2	MAIL	87110	NE	2	5	1	3	1	3	2	2	Y	0	0	1	0	Y	DK	4	1	0	0	0	0	0	0	2	Y	3	0	1	0	0	0	0	0	0	0	0	1	0	3	0	1	0	0	0	0
192824	2	MAIL	87109	NE	4	4	3	4	4	2	1	1	Y	1	1	0	0	Y	N	1	1	1	1	1	1	1	0	5	Y	4	0	1	1	1	0	0	0	1	0	0	0	0	4	0	1	1	1	0	1
192964	2	MAIL	87108	SE	4	4	2	4	5	3	4	4	Y	0	1	0	0	Y	DK	2	0	0	1	0	0	1	0	3	Y	2	0	1	0	0	0	0	0	0	1	1	0	0	2	0	1	0	0	0	0
193168	2	MAIL	87102	NE	2	5	1	2	1	1	3	1	Y	1	0	0	0	Y	DK	4	1	0	0	1	0	1	0	3	Y	4	0	0	0	1	1	0	0	0	0	0	0	1	4	0	0	0	1	1	0
193597	2	MAIL	87114	NW	3	5	3	4	5	3	4	4	Y	0	0	1	0	Y	Y	2	1	0	1	1	0	1	0	3	N	2	0	1	0	0	0	0	0	1	1	1	0	0	4	0	1	1	0	0	1
193799	2	ONLINE	87120	NW	5	5	5	5	5	5	5	5	DK	1	1	0	1	Y	Y	4	0	1	0	0	0	1	0	1	N	2	1	1	0	0	0	0	0	1	1	1	1	0	2	1	1	0	0	0	0
194122	2	MAIL	87110	NE	NA	NA	NA	NA	NA	NA	NA	NA	Y	0	1	0	0	Y	Y	5	1	0	0	0	0	0	0	NA	N	1	1	0	0	0	0	0	0	0	0	0	1	0	2	0	0	0	1	0	0
195629	2	MAIL	87111	NE	NA	4	4	4	4	3	4	3	Y	1	1	0	0	Y	N	1	1	0	0	0	0	1	0	4	Y	4	0	1	0	0	0	0	0	0	1	0	1	0	NA	0	1	0	0	0	0
196380	2	MAIL	87120	NW	5	5	4	4	5	5	5	5	Y	0	0	1	0	Y	N	4	0	0	0	0	0	0	1	1	N	4	0	0	0	0	1	0	0	0	0	1	0	0	4	0	0	0	0	1	0
196517	2	MAIL	87107	NW	5	5	4	4	5	5	4	4	Y	0	1	0	0	Y	Y	4	1	0	1	1	0	1	0	5	Y	2	0	1	0	0	0	0	0	0	1	0	0	0	3	0	0	0	1	0	0
196632	2	MAIL	87121	SW	4	5	3	5	5	4	NA	5	Y	0	1	0	0	Y	N	1	0	1	1	1	0	1	0	3	Y	4	0	0	0	0	0	0	1	0	0	0	0	0	4	0	1	0	1	1	0
197526	2	MAIL	87121	SW	3	5	3	4	3	3	4	3	Y	1	1	0	0	Y	Y	4	0	0	0	0	0	1	0	4	N	4	0	0	1	1	1	0	0	0	1	0	1	0	4	0	0	1	1	1	0
197681	2	MAIL	87107	NW	4	5	1	3	5	3	5	5	Y	0	1	0	0	Y	Y	4	1	0	1	0	0	1	0	3	NA	1	1	0	0	0	0	0	0	0	0	0	1	0	2	1	0	0	0	0	0
198406	2	MAIL	87114	NW	4	5	3	3	5	3	4	3	Y	0	1	0	0	Y	N	1	0	0	0	1	0	1	0	3	Y	4	0	1	1	1	1	1	1	0	0	0	0	0	4	0	1	1	1	1	0
198908	2	MAIL	87105	SW	5	5	5	5	5	3	4	3	Y	0	1	0	0	Y	DK	2	1	0	0	0	1	0	0	4	Y	4	0	1	1	1	1	0	1	0	0	0	0	0	4	0	1	1	1	1	0
198991	2	MAIL	87107	NW	4	5	2	3	2	1	4	2	Y	1	1	0	0	Y	DK	2	0	0	1	1	0	1	0	3	Y	4	0	1	1	0	0	0	0	0	1	0	0	1	5	0	1	1	0	0	1
199067	2	MAIL	87107	NW	3	4	3	4	4	NA	4	NA	DK	0	1	0	0	Y	Y	1	0	0	1	1	0	1	0	3	Y	4	0	1	1	1	0	0	1	0	0	0	0	0	4	0	1	0	1	1	0
199149	2	MAIL	87114	NW	2	5	1	4	2	4	2	4	Y	1	1	0	0	N	N	2	1	0	0	0	0	0	0	4	Y	1	1	0	0	0	0	0	0	1	1	1	1	0	2	0	1	0	0	0	0
199846	2	MAIL	87112	NE	NA	NA	NA	NA	NA	NA	NA	NA	Y	1	1	0	0	DK	DK	2	1	0	1	1	0	1	0	4	Y	5	0	0	1	1	1	0	1	0	0	0	0	0	NA	0	0	1	1	1	0
200354	2	MAIL	87114	NW	5	5	3	4	5	4	5	5	Y	1	1	0	1	Y	N	2	1	0	1	1	0	1	0	2	Y	5	0	1	1	1	1	1	1	0	0	0	0	0	5	0	1	1	1	1	0
201617	2	MAIL	87107	NW	3	4	3	4	5	4	4	4	Y	1	1	0	0	Y	Y	5	0	0	1	0	1	0	0	2	N	3	0	1	0	0	0	0	0	0	1	0	0	0	3	0	1	0	0	0	0
203386	2	ONLINE	87113	NE	2	3	2	4	5	2	3	2	Y	1	1	0	0	Y	Y	4	1	0	1	1	0	1	0	3	Y	2	1	0	0	0	0	0	0	1	1	1	0	0	2	1	0	0	0	0	0
203626	2	MAIL	87112	NE	NA	NA	NA	NA	NA	NA	NA	NA	Y	0	1	0	0	Y	Y	4	0	0	1	1	0	0	0	2	Y	2	1	0	0	0	0	0	0	1	0	0	1	0	2	1	0	0	0	0	0
204154	2	ONLINE	87114	NW	3	4	2	3	5	5	1	3	Y	1	1	0	0	DK	N	2	1	0	1	1	0	1	0	4	Y	3	0	1	0	0	0	0	0	0	0	1	0	0	3	0	1	0	0	0	0
204351	2	MAIL	87110	NE	NA	NA	NA	NA	NA	NA	NA	NA	Y	0	0	1	0	DK	N	2	0	0	0	0	0	1	0	5	Y	5	0	0	0	1	0	0	1	0	0	0	0	0	4	0	0	0	1	0	0
205954	2	ONLINE	87110	NE	2	5	2	4	5	2	1	1	DK	0	0	1	0	DK	Y	1	1	0	0	1	0	1	0	1	Y	3	0	1	1	0	0	1	0	0	1	0	1	0	3	0	1	1	0	0	0
206179	2	ONLINE	87106	NE	4	4	3	3	3	3	5	3	Y	1	1	0	0	Y	Y	2	1	1	1	1	1	1	0	4	Y	4	0	1	1	0	0	0	0	0	1	0	0	0	4	0	1	1	0	0	1
206592	2	MAIL	87120	NW	4	2	2	2	2	4	5	3	DK	1	1	0	0	DK	DK	2	1	0	1	0	0	1	0	3	Y	2	0	1	0	0	0	0	0	0	1	0	0	0	4	0	1	1	0	0	1
206787	2	ONLINE	87120	NW	4	5	2	4	5	3	4	3	Y	0	1	0	0	Y	Y	2	1	0	1	1	0	1	0	3	Y	4	0	1	1	1	1	0	0	0	1	0	0	0	4	0	1	1	1	1	1
207945	2	MAIL	87111	NE	5	5	4	5	4	4	3	5	Y	1	1	0	0	Y	Y	2	1	0	0	0	0	1	0	5	Y	2	1	0	0	0	0	0	0	1	1	1	1	0	2	1	0	0	0	0	0
208693	2	ONLINE	87123	SE	5	3	4	4	5	4	3	3	Y	1	1	0	0	Y	N	1	0	0	0	0	0	1	0	4	N	2	1	0	0	0	0	0	0	0	1	1	1	0	3	0	0	1	0	0	0
209065	2	MAIL	87110	NE	NA	NA	NA	NA	NA	NA	NA	NA	Y	1	1	0	0	Y	Y	2	1	0	1	1	0	1	0	4	Y	3	0	0	0	1	0	0	0	0	1	0	0	0	3	0	0	0	1	0	0
209078	2	ONLINE	87112	NE	4	5	3	3	3	4	4	5	Y	1	1	0	0	DK	Y	2	1	0	1	1	0	1	0	4	Y	3	0	1	1	0	0	0	0	0	1	1	0	0	3	0	1	1	0	0	0
209468	2	MAIL	87109	NE	5	4	3	3	5	5	5	5	Y	1	1	0	0	Y	DK	1	1	0	0	1	0	1	0	4	Y	4	0	1	1	1	1	0	1	0	0	0	0	0	4	0	1	1	1	1	0
209891	2	ONLINE	87111	NE	4	4	3	3	3	1	3	1	Y	0	1	0	0	Y	Y	2	1	0	1	1	1	1	0	3	Y	4	0	1	1	0	0	0	0	0	1	0	0	0	4	0	1	1	0	0	0
210057	2	MAIL	87120	NW	4	3	2	4	4	5	4	5	N	1	1	0	0	N	N	1	0	0	1	0	0	1	0	4	N	1	1	0	0	0	0	0	0	1	1	1	1	0	1	1	0	0	0	0	0
210063	2	MAIL	87112	NE	4	5	4	3	3	3	4	3	Y	1	1	0	0	Y	N	1	1	0	1	0	0	1	0	3	Y	4	0	1	1	1	1	0	0	0	0	0	0	1	4	0	1	1	1	1	1
210249	2	MAIL	87114	NW	5	5	5	5	5	4	5	4	Y	1	1	0	0	Y	DK	2	1	0	1	1	0	1	0	4	Y	4	0	1	1	0	0	0	0	0	1	0	0	0	4	0	1	1	0	0	0
210630	2	MAIL	87107	NW	3	4	3	4	3	2	3	4	N	1	1	0	0	Y	N	2	1	0	0	0	0	1	0	3	Y	3	0	0	0	0	0	1	0	0	1	0	0	1	4	0	1	1	0	0	1
210878	2	MAIL	87111	NE	3	5	4	5	3	2	2	3	Y	0	0	1	0	Y	Y	2	0	0	1	0	0	1	0	2	Y	4	0	1	1	1	0	0	0	0	1	1	1	0	4	0	1	1	0	0	1
211387	2	ONLINE	87109	NE	4	5	5	5	5	1	4	2	Y	1	1	0	0	Y	N	2	1	0	1	1	0	1	0	2	Y	4	0	1	1	0	0	0	0	0	0	0	1	0	5	0	1	1	1	0	1
212321	2	MAIL	87105	NW	NA	NA	NA	NA	NA	NA	NA	NA	Y	1	1	0	0	DK	DK	1	0	0	1	0	0	1	0	4	Y	4	0	1	1	1	1	0	1	0	0	0	0	1	4	0	1	1	1	1	1
212702	2	MAIL	87111	NE	3	5	5	5	5	5	3	5	Y	1	1	0	0	Y	N	2	0	0	1	1	1	1	0	4	Y	2	0	1	1	0	0	0	0	0	1	1	1	1	3	0	1	1	0	0	1
212748	2	MAIL	87114	NW	NA	NA	NA	NA	NA	NA	NA	NA	NA	0	0	0	0	NA	DK	4	1	0	1	1	0	1	0	3	Y	4	0	1	1	1	1	0	1	0	0	0	0	0	4	0	1	1	1	1	0
213489	2	ONLINE	87105	SW	5	5	2	2	5	3	2	2	Y	1	0	0	0	Y	N	2	0	0	0	0	0	1	0	5	N	2	1	0	0	0	0	0	0	0	1	0	0	0	3	0	0	0	0	0	1
213742	2	MAIL	87111	NE	4	5	3	4	5	3	4	3	Y	0	1	0	0	Y	N	5	1	1	1	0	0	1	0	NA	Y	4	0	1	0	0	0	0	0	0	0	1	0	0	4	0	1	0	1	0	0
214645	2	MAIL	87120	NW	NA	NA	NA	NA	NA	NA	NA	NA	Y	1	1	0	0	Y	Y	2	1	0	1	0	0	0	0	4	Y	2	1	0	0	0	0	0	0	1	1	1	0	0	2	0	1	0	0	0	0
215476	2	MAIL	87106	NE	NA	NA	NA	NA	NA	NA	NA	NA	Y	1	1	0	0	Y	NA	2	1	0	1	1	0	1	0	4	Y	NA	0	1	0	0	0	0	0	0	1	0	0	0	NA	0	1	0	0	0	0
215634	2	MAIL	87109	NE	4	5	4	4	3	2	3	2	Y	1	1	0	0	Y	N	2	0	0	1	1	0	1	0	3	N	4	0	1	1	1	0	0	1	0	0	0	0	0	4	0	1	1	1	0	0
215860	2	MAIL	87123	NE	4	5	1	5	5	1	3	4	Y	1	1	0	0	Y	Y	4	0	1	0	0	0	0	0	5	Y	4	0	1	1	1	1	0	1	0	0	0	0	0	4	0	1	1	1	1	1
216787	2	MAIL	87108	SE	4	5	3	4	5	3	5	3	Y	1	1	0	1	Y	Y	5	0	0	1	1	0	1	0	3	Y	2	0	1	0	0	0	0	0	0	1	0	0	0	2	0	1	0	0	0	0
216822	2	ONLINE	87114	NW	5	5	4	4	4	3	NA	3	Y	0	1	0	0	Y	N	1	0	0	1	1	0	1	0	3	N	4	0	1	1	1	1	0	0	0	0	0	1	0	NA	0	0	1	1	1	1
217258	2	MAIL	87107	NW	3	4	4	3	2	2	1	1	Y	1	1	0	0	Y	DK	2	0	0	1	1	0	1	0	4	Y	4	0	1	1	1	0	0	0	0	0	0	0	0	5	0	1	1	1	0	1
217509	2	MAIL	87109	NE	3	4	3	4	4	2	4	2	Y	1	1	0	0	DK	Y	2	0	0	0	1	0	1	0	3	Y	3	0	1	1	1	0	0	0	0	1	0	0	1	4	0	1	1	1	0	1
217839	2	MAIL	87106	SE	3	4	2	5	5	2	4	5	Y	0	0	1	0	Y	Y	1	0	0	1	0	0	0	0	2	Y	3	0	1	0	0	0	0	0	0	1	0	0	0	3	0	0	0	0	1	0
220169	2	MAIL	87123	SE	3	5	4	5	5	4	3	5	N	1	1	0	0	N	N	2	0	0	1	1	0	0	0	5	Y	5	0	0	0	0	1	0	0	0	0	1	0	0	5	0	0	0	0	1	0
220990	2	ONLINE	87105	SW	3	5	1	3	3	3	2	4	Y	1	1	0	0	Y	DK	2	0	0	1	1	0	1	0	3	N	3	0	1	1	0	0	0	0	0	1	0	0	0	4	0	1	1	0	0	0
221312	2	MAIL	87110	NE	4	4	3	4	5	3	4	3	Y	1	1	0	0	N	Y	1	0	1	1	0	0	1	0	4	Y	4	0	1	1	1	1	0	1	0	0	0	0	0	4	0	1	1	1	1	0
222563	2	MAIL	87123	NE	NA	NA	NA	NA	NA	NA	NA	NA	Y	1	1	0	0	N	N	2	1	0	0	0	1	0	0	4	Y	2	0	1	0	0	0	0	0	1	0	1	0	0	3	0	1	1	0	0	1
223489	2	ONLINE	87106	NE	4	5	4	5	4	1	4	3	Y	1	1	0	0	Y	N	2	1	0	1	1	0	1	0	4	Y	5	0	1	1	1	0	0	0	0	0	0	0	1	5	0	1	1	1	0	1
223760	2	MAIL	87121	SW	4	4	4	5	5	4	5	4	Y	0	0	1	0	Y	DK	2	0	1	0	1	0	1	0	5	N	4	0	1	0	0	0	0	1	0	0	0	0	0	4	0	1	0	0	0	0
225229	2	MAIL	87108	NE	3	4	4	5	5	2	2	3	Y	0	0	1	0	Y	Y	4	0	0	1	1	0	1	0	NA	Y	3	0	1	1	0	0	0	0	0	1	1	1	0	3	0	1	1	0	0	0
225432	2	MAIL	87123	NE	NA	NA	NA	NA	NA	NA	NA	NA	DK	0	0	1	0	DK	DK	1	0	0	1	1	0	1	0	NA	Y	NA	0	0	0	0	1	0	0	0	0	0	1	0	NA	0	1	0	0	0	0
225877	2	MAIL	87110	NE	4	5	5	4	5	4	4	4	Y	0	1	0	0	Y	N	1	1	0	1	1	0	1	0	2	Y	4	0	0	1	1	0	0	0	0	0	1	0	0	4	0	0	0	0	0	1
226358	2	MAIL	87109	NE	3	4	3	3	4	4	3	4	N	1	1	0	0	N	Y	4	1	0	1	1	0	1	0	3	Y	4	0	1	1	1	1	0	0	0	1	1	1	0	4	0	1	1	1	1	1
226904	2	MAIL	87105	SW	NA	NA	NA	NA	NA	NA	NA	NA	Y	0	0	1	0	Y	Y	4	0	1	0	0	0	0	0	1	Y	2	1	0	0	0	0	0	0	1	0	0	0	0	2	1	0	0	0	0	0
226918	2	MAIL	87111	NE	NA	NA	NA	NA	NA	NA	NA	NA	Y	1	1	0	0	Y	DK	2	1	0	1	1	0	1	0	3	N	2	1	0	0	0	0	0	0	1	1	0	1	0	2	1	0	0	0	0	0
227214	2	MAIL	87123	NE	2	4	2	4	4	4	3	3	N	1	0	0	0	N	DK	2	0	0	1	0	0	1	0	2	Y	3	0	1	0	0	0	0	0	0	1	0	0	0	3	0	1	0	0	0	0
227539	2	MAIL	87107	NW	2	5	4	5	5	4	4	4	Y	0	1	0	0	DK	N	2	0	0	0	1	0	0	0	3	Y	4	0	0	1	0	0	0	1	0	0	0	0	0	4	0	0	1	0	0	0
227868	2	MAIL	87114	NW	5	5	5	5	5	5	5	5	Y	0	0	1	0	Y	Y	5	1	1	1	1	1	1	0	2	Y	4	0	0	1	0	0	0	1	0	0	0	0	0	4	0	0	1	1	0	0
228080	2	ONLINE	87107	NW	5	5	4	5	5	4	5	5	Y	0	1	0	0	Y	Y	2	0	1	1	1	0	1	0	4	Y	4	0	1	1	0	0	0	0	1	1	1	0	0	4	0	1	1	0	0	0
228295	2	MAIL	87123	SE	2	4	2	4	5	3	1	2	N	0	0	1	0	N	N	2	1	0	1	1	0	1	0	2	Y	3	0	1	0	0	0	0	1	0	0	0	0	0	3	0	1	0	0	0	0
229375	2	MAIL	87105	SW	4	5	4	5	5	4	4	3	Y	0	0	1	0	Y	N	1	0	0	1	0	0	1	0	3	N	4	0	1	0	0	0	0	1	0	0	0	0	0	4	0	1	1	0	0	0
229391	2	MAIL	87110	NE	3	5	3	4	5	3	4	3	Y	1	0	0	0	Y	Y	5	1	0	0	1	1	1	0	3	N	2	1	0	0	0	0	0	0	0	0	1	1	0	2	1	0	0	0	0	0
229886	2	MAIL	87109	NE	3	4	3	4	4	5	4	4	DK	1	1	0	0	N	NA	NA	0	0	0	0	0	0	0	NA	NA	4	0	1	1	1	0	0	0	0	0	0	0	1	4	0	1	1	1	0	0
230056	2	MAIL	87108	SE	NA	NA	NA	NA	NA	NA	NA	NA	NA	0	0	0	0	NA	Y	4	0	0	1	1	1	1	0	5	Y	4	0	0	0	0	1	0	0	0	0	1	0	0	4	0	0	0	0	1	1
230631	2	MAIL	87111	NE	4	5	4	5	4	4	5	3	Y	0	1	0	0	Y	N	1	1	0	1	1	0	1	0	4	Y	4	0	1	1	1	1	0	1	0	0	0	0	0	4	0	1	1	1	1	0
231098	2	MAIL	87114	NW	NA	NA	NA	NA	NA	NA	NA	NA	Y	1	0	0	0	Y	Y	2	0	0	0	0	0	0	1	1	N	2	0	1	0	0	0	0	0	0	1	0	0	0	4	0	1	0	0	0	0
231247	2	MAIL	87107	NW	1	1	2	5	5	5	3	5	N	1	1	0	0	N	N	1	0	0	0	0	0	0	1	3	Y	2	0	0	1	0	0	0	0	0	0	1	0	0	3	0	0	0	0	0	1
232053	2	MAIL	87106	NE	4	5	3	4	4	2	4	3	Y	1	1	0	0	Y	N	2	1	0	0	1	1	1	0	3	Y	4	0	1	1	1	1	1	0	0	0	0	0	0	4	0	1	1	1	1	0
232198	2	MAIL	87112	NE	2	5	2	2	2	1	1	1	Y	0	1	0	1	DK	Y	2	1	0	1	1	0	1	0	3	Y	2	0	1	0	0	0	0	0	0	1	1	0	0	4	0	1	0	0	1	1
232481	2	ONLINE	87105	SW	4	5	4	2	2	1	4	1	Y	1	1	0	1	Y	N	2	1	0	1	0	1	1	0	4	Y	5	0	0	1	1	0	0	1	0	0	0	0	0	5	0	1	1	1	0	0
233398	2	MAIL	87120	NW	2	5	4	4	5	3	4	2	Y	1	1	0	0	DK	Y	2	0	0	0	1	0	1	0	2	N	3	0	1	1	0	1	0	1	0	0	0	0	0	3	0	1	1	0	1	0
233780	2	MAIL	87120	NW	5	5	5	5	5	5	5	5	Y	1	1	0	0	Y	Y	4	1	0	1	1	0	1	0	5	Y	1	1	0	0	0	0	0	0	0	1	0	0	0	2	0	1	0	0	0	0
234353	2	MAIL	87110	NE	4	4	3	4	4	3	2	3	Y	0	1	0	0	Y	N	4	1	0	0	1	0	1	0	3	Y	3	0	0	1	1	0	0	0	0	0	0	1	0	3	0	0	1	1	0	1
234380	2	MAIL	87111	NE	4	4	4	4	4	4	4	4	Y	0	1	0	0	Y	Y	5	0	0	1	1	0	1	0	3	Y	2	1	1	1	0	0	0	0	0	0	0	1	0	2	1	1	1	0	0	0
234511	2	ONLINE	87105	SW	5	5	3	4	4	3	2	1	Y	1	1	0	0	Y	N	6	1	0	0	1	0	1	0	4	Y	4	0	1	1	0	0	1	1	0	0	0	0	0	NA	0	1	1	0	0	0
235729	2	MAIL	87109	NE	3	2	3	4	4	4	4	3	Y	1	1	0	0	Y	N	1	1	0	1	1	0	1	0	3	Y	5	0	1	1	1	1	0	1	0	0	0	0	0	5	0	1	1	1	1	0
235916	2	MAIL	87111	NE	5	4	4	4	5	3	4	3	Y	1	0	0	0	Y	N	2	1	0	1	1	0	0	0	4	Y	NA	0	1	1	0	1	0	1	0	0	0	0	0	5	0	1	1	0	1	0
236174	2	MAIL	87114	NW	1	5	3	5	4	3	1	1	Y	1	1	0	0	N	N	2	1	0	0	0	0	0	0	3	Y	2	0	1	0	0	0	0	0	0	0	1	0	0	3	0	1	0	0	0	0
236572	2	ONLINE	87120	NW	4	3	4	4	4	4	4	4	Y	0	0	0	1	Y	N	2	1	0	1	0	1	1	0	3	N	1	1	0	0	0	0	0	0	0	1	0	0	0	1	1	0	0	0	0	0
236993	2	MAIL	87121	SW	1	3	3	4	4	4	3	3	Y	0	0	1	0	Y	Y	4	0	0	1	0	0	0	0	2	Y	1	1	0	0	0	0	0	0	0	1	0	0	0	2	1	0	0	0	0	0
237163	2	MAIL	87110	NE	2	3	2	4	4	3	3	3	N	0	1	0	0	DK	Y	5	1	1	1	0	0	1	0	3	N	1	1	0	0	0	0	0	0	1	1	1	1	0	1	1	0	0	0	0	0
237568	2	MAIL	87121	SW	4	4	4	4	4	4	4	4	Y	1	1	0	0	Y	Y	2	1	0	0	1	0	1	0	3	Y	3	0	0	1	1	1	0	0	0	1	0	1	0	3	0	0	1	1	1	1
237799	2	MAIL	87122	NE	2	5	4	4	4	3	2	1	Y	1	1	0	0	N	N	2	1	0	1	0	0	1	0	3	N	2	0	1	0	0	0	0	0	1	0	0	1	0	4	0	1	0	0	0	1
237888	2	MAIL	87112	NE	3	5	3	4	4	3	2	3	Y	0	1	0	0	Y	Y	2	1	0	1	1	0	1	0	3	Y	4	0	1	1	0	0	0	0	0	0	0	1	0	5	0	1	1	1	1	1
238796	2	MAIL	87120	NW	3	3	3	4	5	5	4	5	Y	1	1	0	0	DK	Y	2	1	1	1	0	0	1	0	4	Y	2	0	1	1	0	0	0	0	1	1	1	0	0	NA	0	1	1	0	0	0
239092	2	ONLINE	87108	NE	5	4	5	5	3	3	5	4	Y	0	1	0	0	Y	N	2	1	0	1	1	0	1	0	5	N	4	0	1	1	1	0	0	0	0	0	0	0	1	4	0	1	1	1	0	0
239197	2	MAIL	87105	SW	1	5	2	4	4	3	5	3	N	0	0	1	0	Y	N	1	0	0	0	0	1	0	0	NA	NA	1	1	1	0	0	0	0	0	0	1	1	1	0	3	0	1	0	0	0	0
239533	2	ONLINE	87121	SW	1	1	1	1	5	5	5	5	N	0	0	1	0	DK	Y	4	0	0	0	0	0	0	1	1	N	3	0	1	0	0	0	0	1	0	0	0	0	0	NA	1	0	0	0	0	0
239562	2	MAIL	87109	NE	4	4	2	3	5	4	5	4	Y	1	0	0	1	Y	Y	2	1	0	0	1	0	1	0	3	Y	3	0	1	0	0	0	0	0	0	1	0	0	0	3	0	1	0	0	0	0
239789	2	ONLINE	87120	NW	4	5	3	5	5	3	5	4	Y	0	1	0	0	Y	Y	4	0	0	0	1	0	0	0	2	N	2	0	0	0	1	1	0	0	1	0	0	0	0	NA	0	0	0	1	1	0
239899	2	ONLINE	87112	NE	3	3	4	3	4	4	4	4	DK	1	1	0	0	DK	Y	4	0	1	0	0	0	1	0	3	Y	1	1	0	0	0	0	1	0	0	1	1	1	0	2	0	1	0	0	0	0
239958	2	MAIL	87120	NW	4	5	3	4	4	3	5	3	Y	0	1	0	0	Y	N	2	1	1	1	0	0	1	0	2	Y	3	0	1	1	1	1	0	1	0	0	1	0	0	5	0	1	1	1	1	1
240612	2	ONLINE	87122	NE	3	4	3	3	4	3	4	4	Y	1	0	0	0	DK	Y	4	0	0	1	1	0	1	0	3	N	3	0	1	1	1	1	0	0	1	1	1	0	0	4	0	1	1	1	1	0
240917	2	MAIL	87106	SE	5	5	3	4	3	1	3	1	Y	1	1	0	0	Y	DK	2	1	0	1	1	1	1	0	5	Y	4	0	1	1	1	1	0	0	0	0	0	0	1	4	0	1	1	1	1	1
240997	2	MAIL	87102	SW	NA	NA	NA	NA	NA	NA	NA	NA	Y	0	1	0	0	Y	N	1	1	0	0	0	0	0	0	4	Y	4	0	1	1	1	1	0	1	0	0	0	0	0	4	0	1	1	1	1	1
241325	2	MAIL	87109	NE	4	4	4	5	5	5	4	5	Y	1	1	0	0	Y	N	1	1	1	1	0	0	1	0	4	N	1	1	0	0	0	0	0	0	1	1	1	1	0	1	1	0	0	0	0	0
241789	2	MAIL	87107	NW	3	4	2	2	4	3	3	3	Y	1	1	0	0	DK	Y	1	0	0	1	1	0	1	0	3	Y	2	0	1	0	0	0	0	0	1	1	1	0	0	2	0	1	0	0	0	0
241988	2	MAIL	87123	NE	NA	NA	NA	NA	NA	NA	NA	NA	Y	1	1	0	0	Y	Y	2	0	0	1	1	0	1	0	4	Y	4	0	0	0	1	0	0	0	1	1	0	0	0	NA	1	0	0	0	0	0
242695	2	ONLINE	87121	SW	5	5	5	5	5	5	5	5	DK	1	1	0	0	Y	DK	4	0	0	0	0	0	1	0	2	N	4	0	0	0	1	0	0	1	0	0	0	0	0	4	0	0	0	0	1	0
245217	2	ONLINE	87114	NW	2	5	4	5	5	3	4	3	Y	1	1	0	0	Y	Y	4	1	0	1	0	0	0	0	1	Y	5	0	1	1	1	1	0	1	0	0	0	0	0	5	0	1	1	1	1	1
245952	2	MAIL	87109	NE	3	4	3	3	3	2	3	1	Y	1	1	0	0	N	N	1	1	0	1	0	0	1	0	2	Y	2	0	1	0	0	0	0	0	0	1	1	0	0	3	0	1	0	0	0	1
246028	2	MAIL	87104	NW	2	5	3	3	4	5	1	1	Y	1	1	0	0	Y	N	1	0	0	1	1	0	1	0	3	Y	5	0	0	0	0	1	0	1	0	0	0	0	0	4	0	0	0	0	1	0
246163	2	MAIL	87114	NW	4	4	4	4	4	4	4	2	Y	1	0	0	0	Y	Y	2	1	0	1	0	0	1	0	4	Y	5	0	1	1	1	1	0	1	0	0	0	0	0	5	0	1	1	1	1	1
246405	2	ONLINE	87114	NW	1	5	3	3	5	3	2	2	Y	1	1	0	0	N	Y	2	1	0	1	1	0	0	0	1	N	3	0	0	0	0	1	0	1	0	0	0	0	0	NA	0	1	1	1	1	1
246475	2	MAIL	87110	NE	4	3	3	4	4	2	3	2	Y	1	0	0	0	Y	DK	5	0	0	1	1	0	1	0	4	N	4	0	1	1	1	1	0	1	0	0	0	0	0	4	0	1	1	1	1	1
246821	2	ONLINE	87105	SW	5	5	3	5	5	3	4	3	Y	1	1	0	0	Y	DK	2	1	1	0	1	0	1	0	4	Y	3	0	1	1	0	1	1	0	0	1	1	0	1	3	0	1	1	0	1	0
247530	2	MAIL	87109	NE	3	3	2	4	4	4	2	3	Y	0	0	1	0	Y	Y	2	0	0	1	1	0	1	0	3	N	4	0	1	1	1	0	1	0	1	0	0	1	1	4	0	1	1	0	0	1
247763	2	ONLINE	87109	NE	4	4	3	5	5	4	4	5	Y	1	1	0	0	Y	Y	2	0	0	1	1	0	1	0	4	Y	4	0	1	1	0	0	0	0	0	1	0	1	0	5	0	1	1	0	0	1
247767	2	MAIL	87111	NE	3	5	5	5	5	5	5	3	N	1	1	0	0	N	Y	1	0	0	0	0	0	0	1	3	Y	2	1	0	0	0	0	0	0	0	1	0	0	0	2	1	0	0	0	0	0
248342	2	MAIL	87112	NE	5	5	5	5	5	5	5	5	Y	0	0	1	0	Y	DK	4	0	0	0	0	0	0	1	2	N	4	0	0	0	0	1	0	0	0	0	0	0	0	4	0	0	0	0	1	0
248477	2	MAIL	87120	NW	NA	NA	NA	NA	NA	NA	NA	NA	Y	1	0	0	0	Y	Y	4	1	0	0	1	0	1	0	3	Y	3	0	1	0	0	0	0	1	0	0	0	0	0	3	0	0	0	1	0	0
248547	2	ONLINE	87108	NE	4	4	3	4	5	4	4	4	Y	1	1	0	0	Y	N	2	1	0	0	0	0	1	0	3	N	4	0	0	1	1	0	0	1	0	0	0	0	0	4	0	1	1	1	0	1
249688	2	MAIL	87109	NE	4	4	4	5	5	5	4	4	Y	1	1	0	0	DK	N	1	0	0	0	1	0	1	0	3	Y	4	0	1	1	0	1	0	1	0	0	0	0	0	4	0	1	1	0	1	0
250283	2	MAIL	87114	NW	NA	NA	NA	NA	NA	NA	NA	NA	Y	0	0	1	0	Y	N	2	1	0	1	1	0	1	0	3	Y	4	0	1	1	1	0	0	1	0	0	0	0	0	4	0	1	1	1	0	1
250487	2	MAIL	87108	SE	4	4	2	3	5	2	4	2	Y	0	1	0	0	Y	Y	1	1	0	1	1	0	0	0	2	N	4	0	1	0	1	1	0	1	0	0	0	0	0	4	0	1	0	1	1	0
250604	2	ONLINE	87114	NW	2	4	4	4	4	4	2	3	Y	0	0	1	0	N	Y	6	1	0	0	1	0	1	0	2	N	3	0	1	1	1	1	0	0	0	0	0	1	0	3	0	1	1	1	1	0
251582	2	MAIL	87106	SE	4	5	4	3	2	3	5	2	Y	1	1	0	1	Y	N	1	1	0	1	1	0	1	0	4	Y	5	0	1	1	0	1	1	1	0	0	0	0	1	5	0	1	1	0	1	0
251898	2	MAIL	87114	NW	4	4	3	4	5	5	3	5	Y	1	1	0	0	Y	DK	4	0	0	1	0	0	1	0	4	Y	4	0	0	0	0	1	0	0	0	0	0	1	0	4	0	0	0	0	0	1
252408	2	MAIL	87110	NE	5	5	5	5	5	4	5	5	Y	0	0	0	1	Y	N	1	0	0	1	0	0	1	0	4	Y	4	0	1	1	1	1	0	0	0	0	0	1	1	4	0	1	1	1	1	0
252585	2	MAIL	87108	NE	4	4	4	4	2	2	5	3	Y	1	1	0	1	N	DK	1	1	1	0	1	0	1	0	3	Y	4	0	1	1	1	1	0	1	0	0	0	0	0	4	0	1	1	1	1	1
252635	2	MAIL	87112	NE	5	5	4	5	5	5	5	5	Y	1	1	0	0	Y	Y	2	1	0	1	0	0	1	0	5	Y	1	1	0	0	0	0	0	0	1	1	1	1	0	1	0	0	0	0	0	0
253794	2	MAIL	87111	NE	NA	NA	NA	NA	NA	NA	NA	NA	Y	0	1	0	0	Y	NA	NA	0	0	0	0	0	0	0	NA	NA	NA	0	0	0	1	0	0	0	1	0	0	0	0	NA	0	0	0	0	0	1
254001	2	MAIL	87111	NE	3	3	2	2	5	5	2	3	Y	0	0	1	0	Y	DK	1	1	1	0	1	0	0	0	3	N	NA	0	0	0	0	0	0	0	0	0	0	0	0	5	0	0	0	1	0	0
254175	2	MAIL	87106	SE	3	4	3	4	4	3	1	2	Y	1	1	0	0	Y	N	1	0	0	1	0	0	1	0	3	N	4	0	1	1	1	1	0	1	0	0	0	0	0	4	0	1	1	1	1	0
254303	2	MAIL	87120	NW	4	5	3	5	5	3	3	3	Y	0	1	0	0	Y	Y	4	0	0	1	0	0	1	0	3	N	2	0	1	0	0	0	0	0	0	1	0	0	0	2	0	1	0	0	0	0
254313	2	MAIL	87108	SE	4	5	4	4	5	4	4	4	Y	1	1	0	0	N	N	1	0	1	1	1	1	1	0	4	Y	4	0	0	1	0	1	0	0	0	0	1	0	0	4	0	0	1	0	1	0
254325	2	ONLINE	87122	NE	3	4	3	4	4	3	2	3	Y	1	1	0	0	Y	N	1	0	0	1	1	0	1	0	3	Y	2	0	1	0	0	0	0	0	1	1	0	1	0	3	0	1	0	0	0	1
255194	2	MAIL	87107	NW	4	4	4	5	5	4	5	5	Y	1	1	0	0	Y	Y	4	1	0	1	0	0	1	0	4	Y	2	0	1	0	0	0	0	0	1	1	1	0	0	2	0	1	0	0	0	0
255202	2	MAIL	87123	NE	5	5	4	4	5	5	5	5	Y	0	1	0	0	Y	N	4	0	1	1	0	0	1	0	4	Y	2	0	1	0	0	0	0	0	0	1	0	0	0	2	0	1	0	0	0	0
255522	2	MAIL	87122	NE	4	5	5	5	5	4	5	4	Y	0	1	0	0	Y	Y	2	0	0	1	1	0	1	0	4	N	4	0	1	0	1	1	0	1	0	0	0	0	0	5	0	1	1	1	1	0
255608	2	MAIL	87109	NE	3	4	3	3	5	3	3	2	Y	1	1	0	0	DK	Y	2	1	0	1	1	1	1	0	2	N	2	0	1	0	0	0	0	0	0	1	0	0	0	2	0	1	0	0	0	0
256477	2	MAIL	87102	NW	4	5	4	4	5	4	5	5	Y	1	1	0	0	Y	N	2	1	0	1	0	1	1	0	4	Y	4	0	0	0	1	0	0	1	0	0	0	0	0	4	0	0	0	1	1	0
256652	2	MAIL	87105	SW	4	4	2	4	4	4	4	3	Y	0	1	0	0	Y	Y	4	0	0	1	0	0	1	0	2	Y	3	0	0	0	1	0	0	0	0	1	0	0	0	4	0	0	0	1	0	0
256744	2	MAIL	87114	NW	3	4	2	4	4	4	2	3	Y	0	1	0	0	DK	N	1	1	0	1	1	1	1	0	2	Y	5	0	1	1	1	1	0	0	1	0	0	0	0	5	0	1	1	1	1	0
257379	2	MAIL	87111	NE	4	4	3	3	4	3	2	2	Y	1	1	0	0	Y	N	2	1	1	1	1	1	1	0	4	Y	4	0	1	1	1	0	0	0	0	0	1	0	0	5	0	1	1	1	0	1
257516	2	MAIL	87113	NE	NA	3	4	4	5	3	4	2	Y	1	0	0	0	Y	Y	5	1	1	0	0	0	1	0	3	Y	2	0	0	0	1	0	0	0	0	0	1	0	0	2	0	0	1	0	0	0
258255	2	MAIL	87106	SE	3	3	4	1	3	4	2	5	N	1	1	0	0	N	N	2	0	0	1	0	1	1	0	4	Y	1	1	0	0	0	0	0	0	1	0	1	0	1	NA	0	0	0	0	0	0
258261	2	MAIL	87123	SE	NA	5	2	5	5	4	1	3	Y	1	1	0	0	N	N	2	1	0	1	0	0	1	0	5	Y	4	0	0	1	1	1	0	0	0	0	1	0	0	4	0	0	1	1	0	0
258338	2	MAIL	87120	NW	2	5	3	3	5	3	5	3	N	1	1	0	1	Y	Y	4	1	0	1	1	0	1	0	3	Y	2	1	0	0	0	0	0	0	0	1	1	1	0	2	1	1	0	0	0	0
258866	2	MAIL	87123	NE	4	4	3	3	4	4	4	3	Y	0	1	0	0	Y	DK	1	0	0	1	0	0	1	0	3	Y	4	0	0	0	0	1	0	0	0	1	0	1	0	5	0	1	0	1	1	1
258966	2	MAIL	87111	NE	4	3	3	4	5	4	4	3	Y	0	0	1	0	Y	N	1	1	0	1	0	1	1	0	1	N	4	0	1	1	1	0	0	0	0	0	0	1	0	4	0	1	1	1	0	0
258979	2	MAIL	87112	NE	4	3	4	4	5	2	4	4	N	1	1	0	0	Y	N	1	1	0	1	1	0	1	0	1	N	4	0	1	1	1	1	0	1	0	0	0	0	0	4	0	1	1	1	1	0
258988	2	MAIL	87107	NW	5	4	2	5	5	5	5	4	Y	1	1	0	0	N	N	1	0	0	0	0	0	0	1	5	Y	2	0	0	0	0	0	1	0	0	0	0	0	1	1	0	0	0	0	0	0
259037	2	MAIL	87106	SE	4	5	4	5	3	3	3	3	Y	0	1	0	0	Y	N	1	1	1	0	0	0	1	0	4	Y	4	0	1	1	1	0	0	0	0	0	0	0	1	4	0	1	1	1	0	0
259147	2	MAIL	87109	NE	4	5	5	5	5	5	5	5	DK	0	1	0	0	N	DK	2	0	0	1	0	0	0	0	3	Y	3	0	1	0	1	0	0	0	0	0	1	0	0	3	0	1	0	1	0	0
259257	2	MAIL	87111	NE	NA	NA	NA	NA	NA	NA	NA	NA	Y	1	1	0	0	Y	N	1	1	0	1	1	0	1	0	2	Y	4	0	1	1	1	1	0	1	0	0	0	0	0	4	0	1	1	1	1	1
259351	2	MAIL	87112	NE	2	3	1	3	3	2	2	2	DK	1	0	0	0	Y	Y	5	0	0	1	1	0	1	0	3	Y	2	1	0	0	0	0	1	0	0	0	0	0	1	2	1	0	0	0	0	0
259647	2	MAIL	87109	NE	NA	NA	NA	NA	NA	NA	NA	NA	Y	1	1	0	0	N	Y	4	0	0	0	1	0	1	0	2	N	3	0	0	0	0	0	0	0	0	0	0	0	1	4	0	0	0	0	0	1
260034	2	MAIL	87114	NW	4	4	1	2	5	5	2	2	Y	1	1	0	0	N	N	1	1	0	1	1	0	0	0	3	Y	4	0	0	0	0	1	0	1	0	0	0	0	0	4	0	0	0	0	1	0
260109	2	MAIL	87114	NW	NA	NA	NA	NA	NA	NA	NA	NA	Y	1	0	0	0	Y	NA	NA	0	0	0	0	0	0	0	NA	NA	2	1	0	0	0	0	0	0	1	0	0	0	0	4	0	0	0	1	0	0
260688	2	ONLINE	87121	SW	3	5	2	5	5	3	2	4	Y	1	1	0	0	Y	N	1	1	0	0	0	0	0	0	4	Y	4	0	0	0	0	1	0	0	0	0	1	0	0	5	0	0	0	0	1	1
261852	2	ONLINE	87121	SW	4	3	3	NA	4	3	4	3	Y	0	0	1	0	Y	DK	2	1	0	0	0	0	1	0	3	Y	3	0	1	0	0	0	0	0	0	1	0	1	0	3	0	1	0	0	0	0
262408	2	MAIL	87111	NE	2	3	1	3	3	2	1	1	Y	1	1	0	0	Y	Y	4	1	1	1	0	0	1	0	3	Y	2	1	0	0	0	0	0	0	0	1	0	0	0	2	1	0	0	0	0	0
262921	2	MAIL	87102	SE	1	4	2	1	3	4	5	2	DK	0	0	0	1	DK	Y	4	0	0	0	0	0	1	0	NA	Y	1	1	0	0	0	0	0	1	0	0	0	0	0	1	1	0	0	0	0	0
263476	2	ONLINE	87114	NW	4	5	3	4	5	3	3	1	Y	0	1	0	0	Y	N	1	1	0	1	1	1	1	0	4	Y	4	0	1	1	1	1	1	0	0	0	0	0	1	5	0	1	1	1	1	1
263745	2	MAIL	87104	NW	NA	NA	NA	NA	NA	NA	NA	NA	Y	0	0	0	0	Y	Y	4	0	0	1	0	0	1	0	2	N	2	0	0	0	1	0	0	0	0	1	0	0	0	2	0	0	0	1	0	0
263842	2	MAIL	87109	NE	NA	NA	NA	NA	NA	NA	NA	NA	Y	1	1	0	0	Y	N	2	1	0	1	1	0	1	0	4	Y	4	0	0	1	0	0	0	0	0	1	0	0	0	5	0	0	1	0	0	1
263940	2	ONLINE	87108	NE	2	2	2	4	5	4	3	1	Y	1	1	0	0	Y	DK	2	1	0	0	0	0	1	0	3	Y	3	0	1	0	0	0	0	0	1	1	0	1	0	4	0	0	1	1	1	0
264196	2	ONLINE	87120	NW	3	5	2	4	5	3	4	3	N	1	1	0	0	Y	N	2	1	0	1	0	0	1	0	3	N	3	0	1	1	1	0	0	0	0	1	1	1	0	4	0	1	1	1	0	0
264615	2	MAIL	87114	NW	3	4	4	2	4	3	3	4	Y	0	0	1	0	Y	N	1	0	0	1	1	0	1	0	2	Y	4	0	0	0	1	1	0	1	0	0	0	0	0	5	0	0	0	1	1	1
264676	2	MAIL	87120	NW	4	3	3	4	4	3	3	2	Y	1	1	0	0	Y	N	2	1	0	0	1	1	1	0	4	Y	4	0	1	1	1	1	0	1	0	0	0	0	0	4	0	1	1	1	1	1
265526	2	MAIL	87106	SE	4	3	3	3	4	4	4	5	Y	1	1	0	0	Y	N	1	1	0	1	0	0	1	0	3	Y	2	0	1	0	0	0	0	0	0	1	0	0	0	3	0	1	0	0	0	0
265528	2	MAIL	87123	NE	4	3	3	4	5	3	4	3	Y	1	0	0	0	Y	N	4	1	0	1	1	0	1	0	2	Y	3	0	0	0	0	1	0	1	0	0	0	0	0	4	0	0	0	0	1	0
266530	2	MAIL	87120	NW	3	5	2	4	5	3	2	1	Y	0	0	1	0	DK	DK	2	1	0	0	1	0	1	0	2	N	3	0	0	1	1	0	0	0	0	1	0	0	0	3	0	0	1	1	0	0
266796	2	MAIL	87121	SW	NA	NA	NA	NA	NA	NA	NA	NA	N	0	0	1	0	Y	Y	4	1	0	0	1	0	1	0	2	N	NA	0	1	1	0	0	0	0	0	0	0	1	0	NA	0	1	1	0	0	0
266986	2	ONLINE	87109	NE	3	3	4	4	4	4	4	4	Y	1	1	0	0	N	Y	5	0	0	0	1	0	1	0	3	Y	1	1	0	0	0	0	0	0	1	1	1	1	0	2	1	0	0	0	0	0
267492	2	ONLINE	87109	NE	3	4	3	3	3	2	4	3	Y	0	1	0	0	N	DK	2	1	0	1	1	1	1	0	4	N	1	1	0	0	0	0	0	0	1	1	1	0	0	1	1	0	0	0	0	0
267543	2	MAIL	87123	NE	5	5	3	5	3	5	5	5	Y	0	1	0	1	Y	N	4	1	1	0	0	0	1	0	3	Y	4	0	1	1	0	0	0	0	1	1	0	1	0	3	0	1	1	0	0	0
267596	2	ONLINE	87113	NE	2	3	1	3	3	1	1	1	Y	1	1	0	0	Y	Y	4	0	0	1	1	0	1	0	2	Y	4	0	1	1	1	1	0	1	0	0	0	0	0	4	0	1	1	1	1	0
267971	2	ONLINE	87109	NE	3	3	3	4	5	5	4	4	Y	1	1	0	0	Y	N	1	0	0	1	1	0	1	0	3	Y	2	0	1	0	0	0	0	0	0	1	0	0	0	4	0	1	1	0	0	0
268330	2	MAIL	87110	NE	1	3	2	2	5	2	1	4	N	0	1	0	0	N	N	1	0	0	0	0	0	0	1	1	N	5	0	0	0	0	0	1	1	0	0	0	0	0	4	0	0	0	0	0	0
268590	2	ONLINE	87112	NE	3	4	4	3	4	2	4	3	Y	0	0	1	0	DK	Y	2	0	0	0	1	0	1	0	3	N	3	0	1	1	1	0	0	0	1	0	1	0	1	3	0	1	1	1	0	0
268601	2	ONLINE	87121	SW	3	3	3	3	3	3	3	3	DK	0	0	1	0	DK	DK	2	1	0	0	0	0	0	0	3	N	2	1	0	0	0	0	0	0	1	0	0	0	0	2	1	0	0	0	0	0
269100	2	MAIL	87102	NW	4	5	3	5	5	3	5	3	Y	1	1	0	1	DK	N	2	0	0	0	0	0	1	0	3	Y	2	1	1	0	0	0	0	0	1	1	0	1	0	3	0	1	0	0	0	0
269419	2	MAIL	87107	NW	4	4	4	5	5	3	4	2	Y	1	1	0	0	Y	Y	3	0	0	0	1	0	1	0	4	NA	2	0	1	0	0	0	0	0	0	1	0	0	0	2	0	1	0	0	0	0
269525	2	MAIL	87111	NE	5	5	3	5	5	2	4	3	Y	1	1	0	0	Y	N	1	1	0	0	0	1	1	0	5	Y	5	0	1	1	1	1	0	0	0	0	0	0	1	5	0	1	1	1	1	1
269755	2	MAIL	87111	NE	NA	5	3	4	5	NA	1	5	DK	0	1	0	0	N	DK	2	0	0	0	0	0	1	0	2	Y	4	0	1	0	0	0	0	1	0	0	0	0	0	4	0	1	0	0	0	0
269885	2	ONLINE	87111	NE	5	5	3	3	4	2	5	2	Y	0	0	1	0	Y	DK	2	1	0	1	1	0	1	0	4	Y	3	0	1	1	1	0	0	0	0	1	1	1	0	4	0	1	1	1	0	1
269905	2	ONLINE	87113	NE	3	5	5	5	5	4	3	3	Y	1	1	0	0	Y	Y	5	1	0	0	1	0	1	0	3	Y	2	0	1	1	0	0	0	0	1	1	1	0	0	2	0	1	1	0	0	0
270010	2	MAIL	87121	SW	NA	NA	NA	NA	NA	NA	NA	NA	Y	0	0	1	0	Y	Y	2	0	1	0	0	0	0	0	3	N	2	0	1	0	0	0	0	1	0	0	0	0	0	3	0	0	1	0	0	0
270025	2	MAIL	87102	NE	NA	NA	NA	NA	NA	NA	NA	NA	Y	1	0	0	0	Y	N	1	0	0	0	0	1	1	0	3	Y	4	0	0	0	1	1	0	1	0	0	0	0	0	4	0	0	0	1	1	1
270132	2	ONLINE	87123	SE	3	3	2	3	5	4	3	3	Y	0	1	0	0	DK	DK	1	1	0	0	0	0	1	0	2	N	4	0	1	1	1	0	0	0	0	1	0	1	0	4	0	1	1	1	0	0
270501	2	ONLINE	87112	NE	4	4	3	3	5	3	3	3	Y	1	1	0	0	N	DK	2	1	0	0	0	0	1	0	3	N	3	0	1	0	1	0	0	0	0	1	0	1	0	3	0	1	0	1	0	0
270546	2	MAIL	87109	NE	4	5	4	4	5	3	3	3	Y	1	0	0	1	Y	N	5	1	0	1	1	0	1	0	4	Y	4	0	1	0	0	0	0	0	0	0	1	0	0	4	0	0	0	0	0	1
272226	2	MAIL	87105	NW	4	5	3	4	5	4	5	4	Y	1	1	0	0	DK	N	1	1	0	0	0	1	1	0	4	Y	3	0	1	0	0	0	0	0	0	1	0	0	0	3	0	1	0	0	0	0
272739	2	MAIL	87113	NE	2	3	3	NA	4	4	1	2	Y	1	1	0	0	N	N	1	1	0	0	0	0	0	0	1	Y	2	0	1	0	0	0	0	0	0	0	0	0	1	3	0	1	0	0	0	0
272851	2	MAIL	87105	SW	4	3	3	4	5	5	4	5	Y	0	1	0	0	Y	DK	2	0	1	0	1	0	1	0	4	Y	4	0	1	1	0	1	0	1	0	0	0	0	0	4	0	1	1	1	1	1
272922	2	MAIL	87110	NE	4	4	4	5	5	4	5	4	N	0	1	0	0	DK	DK	2	1	0	1	1	0	1	0	4	N	3	0	0	0	0	0	1	0	0	1	0	0	0	3	0	1	0	0	0	1
273327	2	MAIL	87113	NE	4	5	4	4	5	5	5	3	Y	1	0	0	0	Y	N	1	0	0	1	1	0	1	0	4	N	3	0	1	0	1	0	0	0	0	1	0	1	0	3	0	1	0	1	0	0
273570	2	MAIL	87111	NE	4	2	2	4	2	1	1	2	Y	1	1	0	0	Y	N	2	1	0	1	1	0	0	0	4	N	3	0	0	1	0	0	0	0	0	0	0	0	1	3	0	0	0	0	0	0
273715	2	MAIL	87111	NE	4	4	4	4	4	4	5	4	Y	0	0	1	0	Y	N	2	1	0	1	1	0	0	0	3	N	3	0	1	0	0	0	0	1	0	0	0	0	0	2	0	1	0	0	0	0
273763	2	MAIL	87110	NE	3	4	3	4	3	4	3	3	Y	1	1	0	1	DK	N	2	0	0	1	0	0	1	0	4	Y	4	0	1	1	1	1	0	1	0	0	0	0	0	5	0	1	1	1	1	1
274321	2	MAIL	87108	SE	3	5	2	3	3	1	1	2	Y	1	1	0	0	Y	N	2	1	1	0	1	0	1	0	4	Y	5	0	1	1	1	1	0	1	0	0	0	0	0	5	0	1	1	1	1	0
274624	2	MAIL	87114	NW	NA	NA	NA	NA	NA	NA	NA	NA	Y	1	0	0	0	Y	Y	2	0	0	1	1	0	0	0	2	Y	3	0	1	0	0	0	0	0	0	1	0	0	0	NA	1	0	0	0	0	0
274749	2	MAIL	87121	SW	4	5	4	5	5	5	5	5	Y	1	1	0	0	DK	N	2	1	0	1	1	0	0	0	3	N	NA	0	0	0	1	0	0	0	0	0	1	0	0	NA	0	0	0	1	0	0
274986	2	MAIL	87110	NE	5	4	4	4	4	2	5	2	Y	0	1	0	0	Y	DK	2	1	0	1	1	0	1	0	3	Y	4	0	1	1	1	0	0	0	0	1	0	0	0	4	0	1	1	1	0	0
275215	2	MAIL	87114	NW	2	3	1	5	5	5	3	4	N	0	1	0	0	N	N	2	1	0	1	1	0	0	0	4	N	2	1	1	0	0	0	0	0	1	1	1	0	0	2	1	1	0	0	0	0
275445	2	MAIL	87120	NW	NA	NA	NA	NA	NA	NA	NA	NA	Y	0	1	0	0	Y	Y	5	1	0	0	0	0	1	0	NA	N	NA	0	1	0	0	0	0	0	0	0	1	0	0	NA	1	0	0	0	0	0
275570	2	MAIL	87107	NW	NA	NA	NA	NA	NA	NA	NA	NA	Y	1	1	0	0	Y	DK	2	1	0	1	0	1	1	0	5	Y	4	0	1	1	1	0	0	0	0	1	0	1	0	5	0	1	1	1	1	1
275628	2	MAIL	87120	NW	5	5	5	5	5	1	4	1	Y	1	1	0	0	Y	N	2	1	1	0	0	0	1	0	4	Y	4	0	1	1	1	0	1	0	0	0	1	0	1	4	0	1	1	1	1	1
275647	2	MAIL	87121	NW	NA	NA	NA	NA	NA	NA	NA	NA	Y	1	1	0	0	Y	N	1	1	0	0	0	0	1	0	5	Y	4	0	1	0	1	0	0	0	0	0	0	0	1	5	0	0	1	1	1	1
275675	2	MAIL	87120	NW	1	4	3	4	4	4	4	3	N	1	1	0	0	DK	Y	1	0	0	1	1	1	1	0	3	Y	3	0	1	0	0	0	0	1	0	0	0	0	0	4	0	1	0	0	0	1
275848	2	MAIL	87104	NW	3	4	4	4	3	3	2	4	Y	1	1	0	0	N	Y	4	0	0	1	1	0	1	0	4	Y	2	0	1	0	0	0	0	0	0	1	1	0	0	4	0	1	0	0	0	1
276329	2	MAIL	87110	NE	5	2	1	3	5	3	3	4	Y	1	1	0	0	Y	N	1	0	0	1	0	0	1	0	5	Y	4	0	1	0	0	0	0	0	0	0	0	0	0	4	0	1	0	0	0	0
276571	2	ONLINE	87122	NE	3	5	2	5	5	5	2	3	Y	1	1	0	0	Y	N	4	0	0	0	1	0	1	0	5	Y	5	0	1	1	1	1	0	1	0	0	0	0	0	5	0	1	1	1	1	0
277469	2	MAIL	87112	NE	4	5	3	4	4	3	3	3	DK	0	1	0	0	Y	N	1	0	0	1	0	0	0	0	1	N	2	0	1	0	0	0	0	0	1	1	1	1	0	1	1	0	0	0	0	0
277951	2	MAIL	87113	NE	5	5	5	5	5	5	5	5	Y	1	1	0	0	Y	Y	4	1	0	0	0	1	1	0	5	Y	1	1	0	0	0	0	0	0	0	0	0	0	1	1	1	0	0	0	0	0
278103	2	MAIL	87109	NE	4	5	3	3	4	1	1	1	Y	1	1	0	0	Y	N	1	0	0	1	1	0	1	0	4	Y	4	0	1	1	1	0	0	0	0	0	0	1	0	4	0	1	1	1	1	1
278281	2	MAIL	87107	NW	4	5	NA	4	4	3	4	3	Y	1	1	0	0	Y	N	1	1	0	1	1	0	0	0	4	Y	4	0	1	1	1	1	0	1	0	0	0	0	0	5	0	1	1	1	0	0
278975	2	MAIL	87113	NE	4	5	3	4	5	5	5	3	Y	1	1	0	0	Y	Y	2	1	0	0	0	0	1	0	3	N	2	0	0	0	0	0	0	0	0	1	0	0	0	4	0	0	0	1	0	0
279505	2	MAIL	87120	NW	4	5	4	4	3	3	2	2	Y	0	0	1	0	Y	Y	2	1	1	1	1	0	1	0	3	N	4	0	1	1	1	0	0	0	1	1	1	0	0	4	0	1	1	1	0	0
279674	2	MAIL	87106	SE	5	5	4	5	5	3	5	3	Y	1	1	0	0	Y	Y	2	1	0	1	1	0	1	0	4	Y	3	0	1	1	1	0	0	0	0	0	1	0	1	NA	0	0	0	0	0	0
279930	2	MAIL	87114	NW	NA	NA	NA	NA	NA	NA	NA	NA	Y	1	0	0	0	Y	DK	2	1	1	1	1	1	1	0	3	N	5	0	1	1	0	0	0	0	0	1	0	0	0	4	0	1	1	0	0	1
279965	2	ONLINE	87112	NE	3	4	4	3	5	4	4	5	Y	0	1	0	0	DK	DK	2	1	0	1	0	0	0	0	3	Y	4	0	1	1	1	1	0	1	0	0	0	0	0	4	0	1	1	1	1	0
279992	2	MAIL	87109	NE	4	4	4	5	5	4	3	4	Y	1	1	0	0	Y	N	2	0	0	1	1	0	1	0	4	Y	3	0	1	1	0	0	0	0	0	1	0	1	0	4	0	1	1	0	0	1
280021	2	ONLINE	87120	NW	5	5	5	4	5	5	4	4	Y	1	1	0	1	Y	Y	2	1	0	1	1	0	1	0	4	Y	4	0	0	1	0	0	0	0	0	1	0	0	0	4	0	1	1	0	0	0
280044	2	MAIL	87109	NE	2	4	2	5	5	3	4	3	DK	1	1	0	0	DK	Y	2	1	0	1	1	0	0	0	2	N	2	1	0	0	0	0	0	0	1	1	1	1	0	2	1	0	0	0	0	0
444444	2	MAIL	NA	NA	3	2	1	1	4	4	3	2	Y	1	1	0	0	Y	Y	4	1	0	1	0	0	1	0	3	Y	2	1	0	0	0	0	0	0	0	1	0	0	1	3	1	0	0	0	0	0
100566	3	MAIL	87112	NE	4	4	2	3	4	3	4	2	Y	0	1	0	0	Y	N	4	0	0	1	0	0	1	0	3	Y	2	0	1	0	0	0	0	0	0	1	0	0	0	2	0	1	0	0	0	0
101181	3	MAIL	87108	NE	3	1	1	2	1	1	1	2	Y	1	1	0	0	Y	N	1	1	1	1	1	1	1	0	3	Y	4	0	1	1	1	1	1	1	0	0	0	0	0	4	0	1	1	1	1	1
101378	3	MAIL	87123	SE	3	4	3	4	5	3	3	2	Y	1	1	0	0	N	N	1	0	0	1	1	0	1	0	4	N	2	0	1	0	0	0	0	0	0	1	0	0	0	4	0	0	0	0	0	1
102013	3	MAIL	87113	NE	NA	NA	NA	NA	NA	NA	NA	NA	Y	1	1	0	0	Y	N	2	1	0	1	1	0	1	0	4	Y	2	0	1	0	0	0	0	0	1	1	1	1	0	2	0	1	0	0	0	0
102376	3	MAIL	87112	NE	2	5	1	4	5	3	2	2	Y	1	1	0	0	DK	N	2	1	0	1	1	0	0	0	4	Y	NA	0	1	1	1	1	0	1	0	0	0	0	0	4	0	1	1	1	1	1
102548	3	MAIL	87110	NE	NA	NA	NA	NA	NA	NA	NA	NA	N	1	1	0	0	DK	Y	2	1	0	1	1	0	1	0	2	N	NA	1	0	0	0	0	0	0	1	1	1	1	0	NA	1	0	0	0	0	0
102695	3	MAIL	87111	NE	4	5	3	5	5	4	NA	4	DK	0	0	1	0	Y	DK	4	1	0	1	1	1	1	0	3	N	2	0	0	0	0	0	1	0	1	1	0	0	0	4	0	0	1	1	0	0
103082	3	MAIL	87111	NE	3	3	3	3	3	3	3	3	Y	1	1	0	0	Y	N	2	0	0	0	0	0	1	0	2	Y	4	0	1	1	1	0	0	0	0	0	1	0	0	4	0	1	1	1	0	0
103657	3	ONLINE	87120	NW	4	3	3	3	4	1	3	2	Y	0	0	1	0	Y	Y	1	1	0	0	1	0	1	0	2	N	4	0	1	1	0	0	0	1	0	1	0	0	0	4	0	1	1	0	0	0
103741	3	MAIL	87114	NW	5	4	5	5	5	5	5	5	Y	0	0	1	0	Y	Y	2	1	0	1	1	0	1	0	3	Y	2	1	0	0	0	0	0	0	1	1	1	1	0	2	1	0	0	0	0	0
104306	3	MAIL	87123	NE	4	4	5	4	5	2	5	2	Y	1	1	0	0	Y	N	NA	1	0	1	1	0	0	0	5	Y	4	0	1	0	0	0	0	0	0	0	0	0	1	2	0	1	0	0	0	0
104853	3	MAIL	87112	NE	5	3	2	5	2	5	3	1	Y	1	1	0	0	Y	Y	1	0	1	1	1	1	1	0	5	Y	NA	0	1	1	1	1	0	1	0	0	0	0	0	5	0	1	1	1	1	1
104870	3	MAIL	87114	NW	4	4	3	4	5	3	4	4	Y	1	0	0	0	Y	Y	4	1	0	0	0	0	0	0	3	N	2	0	1	0	0	0	0	0	0	1	0	0	0	3	0	0	1	0	0	0
105124	3	MAIL	87121	SW	3	5	3	3	5	4	4	4	DK	0	1	0	0	Y	Y	4	1	0	0	1	0	1	0	2	N	2	0	1	0	0	0	0	0	0	1	0	0	0	2	0	1	0	0	0	0
106164	3	MAIL	87114	NW	2	5	1	5	NA	5	5	4	Y	1	0	0	0	DK	Y	5	1	0	1	1	0	1	0	2	Y	4	0	1	0	1	0	0	0	0	1	0	0	0	4	0	0	0	1	0	1
106884	3	MAIL	87114	NW	NA	NA	NA	NA	NA	NA	NA	NA	Y	0	0	1	0	Y	Y	4	1	0	0	1	0	1	0	2	N	1	1	0	0	0	0	0	0	0	1	0	0	0	2	1	0	0	0	0	0
107168	3	MAIL	87110	NE	4	5	1	5	2	1	5	2	Y	1	1	0	1	Y	N	1	1	0	0	0	1	1	0	4	Y	5	0	0	0	1	1	1	0	0	0	1	0	1	5	0	0	0	1	1	0
107218	3	MAIL	87114	NW	4	4	2	2	3	2	4	3	Y	1	1	0	0	Y	N	2	1	0	0	0	0	1	0	3	Y	4	0	0	0	1	0	0	1	0	0	0	0	0	4	0	0	0	1	0	0
107435	3	MAIL	87113	NE	2	3	3	3	5	4	3	4	Y	1	1	0	0	DK	N	4	0	0	1	0	0	1	0	2	Y	4	0	1	0	0	1	0	0	0	1	0	0	0	4	0	1	0	0	1	0
107677	3	MAIL	87106	NE	4	3	4	4	2	3	4	3	Y	1	1	0	0	Y	N	1	1	0	1	0	0	1	0	NA	Y	4	0	1	1	0	0	0	0	0	0	1	0	0	4	0	1	1	0	0	1
108137	3	ONLINE	87106	SE	3	3	4	4	5	5	1	5	Y	1	1	0	0	N	N	1	0	0	1	1	0	1	0	4	Y	NA	0	1	1	1	0	0	1	0	0	1	0	0	1	1	0	0	0	0	1
108828	3	MAIL	87107	NE	NA	NA	NA	NA	NA	NA	NA	NA	Y	0	1	0	0	N	N	2	1	0	1	1	0	0	0	3	Y	5	0	1	1	1	1	0	1	0	0	0	0	0	5	0	1	1	1	1	1
108843	3	MAIL	87120	NW	5	5	5	5	5	5	5	5	Y	1	1	0	0	Y	Y	NA	1	0	0	1	1	1	0	5	Y	5	0	1	1	1	0	0	0	1	0	0	0	0	5	0	1	1	0	0	1
109594	3	MAIL	87105	SW	1	4	3	4	3	2	2	3	N	0	1	0	0	DK	N	NA	1	0	1	0	0	1	0	NA	N	3	0	1	1	0	1	0	1	0	0	0	0	0	4	0	1	0	1	1	1
110478	3	MAIL	87121	SW	1	3	5	5	5	4	4	5	N	0	0	1	0	N	NA	1	0	0	0	0	0	1	0	1	N	4	0	0	0	0	1	0	1	0	0	0	0	0	3	0	0	0	0	0	1
110617	3	MAIL	87109	NE	3	5	NA	4	5	3	3	3	Y	0	0	1	0	Y	DK	4	1	0	0	0	0	1	0	2	Y	1	1	0	0	0	0	0	0	1	0	0	0	0	3	0	1	0	0	0	0
111464	3	ONLINE	87106	NE	3	5	2	3	2	1	2	2	Y	0	1	0	0	Y	N	2	1	1	0	0	0	1	0	2	Y	5	0	1	1	1	1	0	0	0	0	1	0	0	5	0	1	1	1	1	1
111709	3	MAIL	87105	NW	3	2	5	5	5	4	4	4	Y	0	1	0	0	Y	N	2	1	0	1	1	1	1	0	3	Y	3	0	0	1	0	0	0	0	0	1	0	0	0	2	0	1	1	0	0	0
111983	3	ONLINE	87111	NE	5	5	3	4	5	5	5	3	Y	1	1	0	0	Y	N	1	0	0	0	1	0	1	0	5	N	5	0	1	1	1	1	0	0	0	0	1	0	0	5	0	1	1	1	1	1
112989	3	MAIL	87110	NE	4	5	4	4	5	5	2	3	Y	1	0	0	0	Y	N	1	0	0	0	1	0	1	0	3	Y	4	0	0	1	0	0	0	0	0	0	1	0	0	4	0	0	1	0	0	0
112997	3	MAIL	87110	NE	NA	NA	NA	NA	NA	NA	NA	NA	Y	1	1	0	0	Y	Y	2	1	0	1	1	0	1	0	4	N	2	0	1	1	0	0	0	0	0	0	0	0	1	4	0	1	1	0	0	1
113574	3	MAIL	87120	NW	3	2	3	3	4	3	4	4	Y	1	1	0	0	Y	DK	1	1	1	0	1	0	1	0	4	N	1	1	0	0	0	0	0	0	1	1	1	0	0	2	0	1	0	0	0	1
114708	3	MAIL	87120	NW	1	4	4	5	5	3	3	2	Y	0	1	0	0	Y	Y	2	0	0	1	1	0	0	0	1	Y	3	0	0	0	0	1	0	0	0	0	0	1	0	NA	0	0	0	0	1	0
115463	3	MAIL	87121	SW	NA	4	3	4	5	4	5	NA	N	0	0	1	0	Y	N	1	1	0	0	1	1	0	0	3	Y	4	0	0	0	1	0	0	1	0	0	0	0	0	4	0	0	0	1	0	0
115760	3	MAIL	87111	NE	5	5	4	3	5	3	5	3	Y	0	0	1	0	Y	DK	5	0	0	1	0	0	1	0	5	Y	3	0	1	0	0	0	0	0	0	1	1	1	0	3	0	1	0	0	0	0
116025	3	MAIL	87123	SE	4	5	3	3	4	1	5	3	Y	0	1	0	0	Y	Y	2	0	0	0	0	0	1	0	1	Y	4	0	1	0	1	0	0	0	0	1	0	0	0	4	0	0	1	0	0	0
116516	3	MAIL	87109	NE	2	3	1	4	4	2	1	2	N	0	1	0	0	Y	Y	1	0	0	0	0	0	1	0	2	N	3	0	1	0	0	0	0	0	0	0	1	0	0	3	0	1	0	0	0	0
116803	3	MAIL	87111	NE	3	3	3	3	3	3	3	3	N	1	1	0	0	Y	N	1	0	0	1	1	0	1	0	3	N	4	0	0	0	1	0	0	0	0	1	0	0	0	NA	0	0	0	1	0	0
120527	3	MAIL	87102	NW	3	4	2	4	4	1	2	1	Y	0	0	1	0	Y	N	1	0	1	0	0	0	1	0	2	Y	5	0	0	1	1	1	0	1	0	0	0	0	0	5	0	0	1	1	1	1
121076	3	MAIL	87123	SE	4	4	4	5	5	4	5	3	Y	0	0	1	0	Y	Y	2	0	0	1	1	0	1	0	2	Y	NA	0	1	1	1	0	0	0	0	1	1	0	0	3	0	1	1	1	0	0
121828	3	MAIL	87104	NW	4	4	3	4	5	5	4	4	N	0	0	1	0	DK	N	1	1	0	0	1	0	0	0	1	N	5	0	0	0	0	1	0	1	0	0	0	0	0	5	0	0	0	0	0	0
122558	3	MAIL	87112	NE	4	3	3	4	5	3	2	2	Y	1	1	0	0	Y	DK	1	0	0	1	1	0	1	0	3	Y	3	0	0	1	0	0	0	0	0	0	0	0	1	3	0	0	0	1	0	1
122612	3	MAIL	87112	NE	NA	5	3	4	5	3	3	3	Y	0	0	1	0	Y	Y	2	0	0	1	1	0	0	0	3	Y	3	0	0	1	1	0	0	0	0	1	0	1	0	3	0	0	1	1	0	0
122633	3	MAIL	87121	SW	NA	NA	NA	NA	NA	NA	NA	NA	N	0	0	1	0	DK	Y	4	0	0	0	1	0	0	0	1	N	2	0	1	0	0	0	0	0	0	1	0	0	0	2	0	1	0	0	0	0
122642	3	MAIL	87107	NW	4	5	2	3	4	2	4	2	Y	1	1	0	0	Y	N	2	1	0	1	1	0	1	0	4	Y	5	0	1	1	0	1	0	0	0	0	0	1	0	5	0	1	1	0	1	0
122689	3	MAIL	87113	NE	5	5	5	5	5	5	5	3	Y	1	0	0	0	Y	Y	2	0	0	1	1	0	1	0	3	N	4	0	1	1	0	0	0	0	0	1	0	1	0	4	0	1	1	0	0	1
123826	3	MAIL	87120	NW	NA	NA	NA	NA	NA	NA	NA	NA	Y	1	1	0	0	Y	N	1	0	0	1	0	0	0	0	2	Y	NA	0	0	0	0	1	0	1	0	0	0	0	0	5	0	0	0	0	1	0
124068	3	MAIL	87120	NW	3	5	3	5	5	4	3	3	Y	0	0	1	0	DK	Y	2	1	0	0	0	0	1	0	3	Y	5	0	1	1	1	0	0	0	0	0	1	0	0	5	0	1	1	1	0	0
124341	3	MAIL	87123	NE	4	5	4	3	4	3	4	3	Y	1	1	0	1	Y	N	2	0	0	1	1	0	1	0	3	Y	5	0	1	1	1	1	0	0	0	0	0	0	1	5	0	1	1	1	1	0
124953	3	MAIL	87108	SE	4	3	3	4	5	5	3	3	Y	1	1	0	0	DK	N	2	1	0	1	0	0	1	0	3	Y	4	0	1	1	0	0	0	0	0	0	1	0	0	4	0	1	1	0	0	0
126419	3	ONLINE	87110	NE	2	5	4	5	4	2	3	2	Y	1	0	1	0	Y	DK	2	1	0	1	0	0	1	0	4	Y	4	0	1	1	1	1	0	1	0	0	0	0	0	5	0	1	1	1	1	1
126541	3	MAIL	87110	NE	4	3	3	5	5	4	3	4	Y	1	1	0	0	DK	N	2	1	0	1	1	1	1	0	4	Y	2	0	1	0	0	0	0	0	1	1	0	0	0	2	0	1	0	0	0	0
127093	3	MAIL	87114	NW	5	5	5	2	5	2	5	3	Y	1	1	0	0	Y	Y	4	0	0	1	1	1	1	0	5	Y	2	0	1	0	0	0	0	0	0	0	1	0	0	2	0	1	0	0	0	0
127142	3	MAIL	87110	NE	3	4	2	5	4	4	3	3	DK	1	1	0	0	DK	N	2	1	0	1	1	0	1	0	4	Y	3	0	0	0	1	0	0	0	0	1	0	0	1	3	0	0	0	1	0	0
127568	3	MAIL	87111	NE	4	5	3	5	5	5	3	1	Y	1	1	0	0	Y	N	1	1	0	1	1	0	1	0	4	Y	3	0	1	0	0	0	0	0	0	1	1	0	0	3	0	1	0	0	0	0
127948	3	MAIL	87120	NW	NA	4	3	3	4	3	3	3	Y	0	1	0	0	Y	DK	1	1	0	1	1	0	1	0	3	Y	3	1	1	1	0	1	0	0	0	1	0	0	0	3	0	0	0	0	0	0
128306	3	MAIL	87123	SE	4	4	3	3	4	3	4	3	Y	1	1	0	0	DK	N	2	1	0	0	0	0	1	0	3	N	4	0	0	1	1	0	0	1	0	0	0	0	0	4	0	0	1	1	0	0
128432	3	MAIL	87111	NE	NA	NA	NA	NA	NA	NA	NA	NA	Y	0	1	0	0	Y	N	1	0	1	0	0	0	1	0	3	N	3	0	0	1	0	0	0	0	0	1	0	0	0	3	0	0	1	0	0	0
128752	3	MAIL	87108	SE	5	5	4	5	4	2	2	1	Y	1	1	0	0	Y	N	2	1	0	1	1	1	1	0	5	Y	4	0	1	1	1	0	0	1	0	0	0	0	0	4	0	1	1	1	0	1
128807	3	MAIL	87120	NW	5	5	5	5	5	5	5	3	Y	1	0	0	0	Y	N	1	1	1	0	0	0	1	0	4	Y	4	0	1	1	0	1	0	1	0	0	0	0	0	5	0	1	1	0	1	1
128850	3	MAIL	87121	SW	4	5	3	5	5	2	4	4	Y	1	1	0	0	Y	N	2	0	1	1	1	0	1	0	5	Y	2	1	0	0	0	0	0	0	1	0	0	0	0	3	0	1	1	0	0	0
128922	3	MAIL	87105	SW	NA	5	4	5	5	4	4	3	Y	1	1	0	0	Y	N	2	0	0	1	1	1	1	0	4	Y	2	1	0	0	0	0	1	0	1	1	0	0	1	3	0	1	0	0	0	1
129259	3	MAIL	87104	NW	4	3	3	3	4	4	3	3	Y	1	1	0	0	Y	DK	1	1	0	1	1	1	1	0	4	Y	4	0	0	0	1	1	0	1	0	0	0	0	0	4	0	0	0	1	1	0
129287	3	MAIL	87111	NE	2	5	3	4	5	5	5	5	DK	0	0	1	0	DK	Y	1	0	0	0	0	0	1	0	2	N	3	0	0	0	1	0	0	1	0	0	0	0	0	3	0	0	0	0	1	0
129464	3	MAIL	87111	NE	NA	NA	NA	NA	NA	NA	NA	NA	Y	1	1	0	0	N	N	1	1	0	1	1	0	1	0	4	Y	4	0	1	1	1	1	0	1	0	0	0	0	0	4	0	1	1	1	1	1
131139	3	MAIL	87120	NW	NA	3	NA	3	NA	5	NA	5	Y	1	0	0	0	Y	N	2	0	0	0	1	0	0	0	3	Y	NA	0	0	0	0	0	0	0	0	0	0	0	0	4	0	0	0	1	0	0
131197	3	MAIL	87110	NE	3	3	3	3	3	3	3	3	Y	0	0	1	0	Y	Y	1	0	1	0	0	0	0	0	2	N	4	0	0	0	1	0	0	0	1	0	0	0	0	4	0	0	0	1	0	0
131235	3	MAIL	87110	NE	2	4	1	3	4	3	2	3	DK	0	0	1	0	N	N	1	1	0	0	1	0	1	0	2	N	2	0	0	0	0	0	0	0	0	1	0	0	0	4	0	0	0	1	0	0
131266	3	ONLINE	87106	SE	5	5	5	5	5	1	5	2	Y	1	1	0	1	Y	DK	2	1	1	1	1	1	1	0	5	Y	4	0	1	1	1	0	0	0	1	1	1	0	0	4	0	1	1	1	0	1
131490	3	MAIL	87120	NW	4	4	4	4	5	4	4	5	Y	1	1	0	0	Y	N	1	1	0	1	0	1	0	0	NA	Y	NA	0	0	0	0	1	0	1	0	0	0	0	0	NA	0	0	0	0	1	0
131913	3	MAIL	87121	NW	5	5	4	4	4	4	5	4	Y	0	0	0	0	Y	Y	5	1	0	1	1	1	0	0	3	Y	2	1	1	1	1	1	0	0	0	1	0	0	0	2	1	1	1	1	1	1
132901	3	MAIL	87110	NE	NA	3	4	4	4	3	3	4	Y	0	1	0	0	Y	N	2	1	0	0	1	0	1	0	4	Y	NA	0	0	0	1	1	0	0	0	0	0	0	0	NA	0	0	0	1	1	0
133114	3	MAIL	87112	NE	5	5	5	5	5	5	4	4	Y	0	1	0	0	Y	Y	2	0	0	1	0	0	1	0	4	Y	4	0	1	1	0	0	0	0	0	1	0	0	0	4	0	1	1	0	0	0
133645	3	MAIL	87108	SE	NA	4	4	2	4	3	4	3	DK	1	1	0	0	DK	Y	2	1	0	1	1	0	0	0	4	Y	4	0	1	1	1	1	0	1	0	0	1	0	0	4	0	1	0	1	1	0
133652	3	ONLINE	87109	NE	3	4	1	2	4	3	4	2	Y	1	0	0	0	Y	Y	2	1	0	0	0	0	0	0	3	N	5	0	1	1	1	0	0	0	0	0	0	0	0	5	0	1	1	1	1	1
133804	3	MAIL	87107	NW	NA	NA	NA	NA	NA	NA	NA	NA	NA	0	0	0	0	NA	N	1	1	0	0	0	0	1	0	3	Y	3	0	1	1	0	0	0	0	0	0	0	1	0	3	0	1	1	1	0	0
134134	3	MAIL	87123	SE	4	5	3	3	3	1	1	1	Y	1	1	0	0	Y	N	2	1	0	1	1	0	1	0	3	Y	4	0	1	1	1	1	0	1	0	0	0	0	0	5	0	1	1	1	1	1
134222	3	MAIL	87108	SE	4	4	4	5	5	5	5	5	Y	1	1	0	0	N	N	1	1	0	1	0	0	1	0	4	Y	2	1	1	0	0	0	0	0	0	1	1	0	0	2	0	1	0	0	0	0
135364	3	MAIL	87123	NE	5	5	4	4	5	3	5	4	Y	1	1	0	0	Y	N	2	0	0	1	0	1	1	0	3	N	3	0	1	1	0	0	0	0	0	0	0	0	1	4	0	1	1	0	0	1
135481	3	MAIL	87106	NE	NA	NA	NA	NA	NA	NA	NA	NA	Y	0	0	1	0	Y	N	1	0	0	0	1	0	1	0	3	N	4	0	1	1	1	1	0	1	0	0	0	0	0	4	0	0	1	1	1	0
135663	3	MAIL	87107	NW	3	5	3	3	5	1	1	2	Y	1	1	0	0	DK	Y	2	0	0	1	0	1	0	0	3	Y	2	0	1	0	0	0	0	0	0	1	1	0	1	2	0	1	0	0	0	0
135770	3	MAIL	87109	NE	NA	NA	NA	NA	NA	NA	NA	NA	Y	0	1	0	0	Y	N	2	0	0	0	0	0	0	1	3	N	4	0	0	0	0	1	0	1	0	0	0	0	0	5	0	0	0	0	1	0
136120	3	MAIL	87110	NE	3	4	2	5	5	4	4	5	DK	1	1	0	0	N	N	1	1	0	1	1	0	1	0	2	N	2	0	1	0	0	0	0	0	0	1	0	0	0	3	0	0	0	1	0	0
136260	3	MAIL	87104	NW	5	5	5	5	5	5	5	5	Y	1	0	0	0	Y	N	1	0	0	1	0	0	1	0	NA	Y	NA	0	0	0	0	0	0	0	0	0	0	0	0	NA	0	1	1	1	1	1
136323	3	MAIL	87107	NW	NA	NA	NA	NA	NA	NA	NA	NA	Y	0	1	0	0	Y	Y	4	0	0	1	1	0	1	0	4	N	2	1	0	0	0	0	0	0	0	1	0	0	0	NA	1	0	0	0	0	0
136372	3	MAIL	87111	NE	5	4	3	5	5	5	3	4	Y	1	1	1	1	Y	Y	4	1	0	1	1	0	1	0	4	Y	2	0	1	0	0	0	0	0	1	1	0	0	0	2	0	1	0	0	0	0
136429	3	ONLINE	87123	NE	3	5	4	4	5	4	4	3	Y	1	1	0	0	Y	DK	1	0	0	1	1	0	1	1	3	Y	4	0	0	0	1	0	0	0	0	0	0	0	0	4	0	0	0	1	0	0
136437	3	MAIL	87107	NW	NA	NA	NA	NA	NA	NA	NA	NA	NA	1	1	0	1	Y	N	1	1	0	1	1	0	1	0	4	Y	4	0	1	1	0	0	0	0	0	1	0	0	0	3	0	1	1	0	0	0
137034	3	ONLINE	87111	NE	NA	5	4	5	5	1	4	2	Y	1	0	0	0	Y	N	1	1	0	1	1	0	1	0	3	Y	4	0	1	1	1	1	0	1	0	0	0	0	0	NA	0	1	1	1	1	1
137130	3	MAIL	87112	NE	3	5	3	3	2	2	1	1	Y	0	0	1	0	Y	DK	2	1	1	0	0	0	1	0	3	Y	4	0	0	0	0	0	1	0	0	0	0	0	1	5	0	0	0	0	1	1
137360	3	MAIL	87107	NW	4	5	4	4	5	4	5	4	Y	1	0	0	0	Y	Y	NA	1	0	1	0	0	0	0	4	Y	3	0	1	0	0	0	0	0	1	1	0	0	0	4	0	1	1	0	0	0
137528	3	MAIL	87106	NE	3	4	2	3	3	2	2	2	Y	0	0	1	0	DK	N	1	0	0	1	1	0	1	0	2	N	4	0	0	1	1	1	0	0	0	0	0	0	1	4	0	0	1	1	1	0
137781	3	ONLINE	87120	NW	5	5	4	5	4	3	1	1	Y	1	1	0	0	Y	N	1	1	0	1	1	0	1	0	5	Y	4	0	1	1	1	0	0	0	0	0	0	0	1	5	0	1	1	1	0	1
138097	3	MAIL	87121	SW	NA	NA	NA	NA	NA	NA	NA	NA	N	0	1	0	0	N	N	2	0	0	0	0	0	0	1	1	Y	5	0	0	0	0	1	0	1	0	0	0	0	0	5	0	0	0	0	0	1
138141	3	ONLINE	87107	NW	4	5	3	5	5	3	3	3	Y	1	1	0	0	Y	DK	2	0	1	0	0	0	1	0	3	Y	2	0	1	0	0	0	0	0	0	1	0	1	0	3	0	1	0	0	0	1
138621	3	MAIL	87121	SW	3	4	1	3	5	2	4	3	Y	1	1	0	0	DK	Y	6	1	0	1	1	0	1	0	1	N	4	0	1	1	1	1	0	0	0	0	0	1	0	4	0	1	1	1	1	1
138789	3	MAIL	87111	NE	3	3	3	3	5	3	3	2	NA	0	0	1	0	Y	Y	2	1	0	1	1	0	1	0	3	Y	2	0	1	0	0	0	0	0	0	1	0	0	0	4	0	0	0	0	0	1
139217	3	MAIL	87107	NW	4	4	3	4	5	3	3	3	Y	1	1	0	0	Y	Y	NA	0	0	0	0	0	1	0	3	Y	4	0	1	1	0	0	0	0	0	1	0	1	0	4	0	1	1	0	0	0
139476	3	MAIL	87110	NE	4	3	2	4	3	2	4	1	Y	0	1	0	0	Y	N	2	0	0	1	1	0	1	0	4	Y	4	0	1	1	1	0	0	0	0	1	0	0	0	5	0	1	1	1	0	1
140340	3	ONLINE	87110	NE	3	3	4	4	5	4	3	3	Y	1	1	0	0	DK	N	2	0	1	0	0	0	1	0	3	Y	4	0	1	1	0	0	0	0	0	1	0	1	0	4	0	1	1	0	0	1
140487	3	MAIL	87112	NE	2	4	2	4	3	4	3	3	Y	1	1	0	0	N	N	1	1	0	1	1	0	1	0	4	Y	3	0	0	1	0	0	0	0	0	0	0	1	0	4	0	0	1	0	0	0
140847	3	MAIL	87109	NE	3	2	2	3	4	3	3	3	Y	1	1	0	0	DK	NA	NA	0	0	0	0	0	0	0	NA	NA	4	0	1	1	1	0	0	1	0	0	0	0	0	4	0	1	1	1	0	0
141442	3	MAIL	87114	NW	5	5	3	5	5	2	3	2	Y	0	1	0	0	Y	N	1	0	0	0	0	0	1	0	3	Y	5	0	0	0	1	1	0	1	0	0	0	0	0	5	0	0	1	1	1	1
143084	3	MAIL	87112	NE	5	4	3	3	3	2	4	2	Y	1	1	0	0	Y	N	1	1	0	1	0	0	1	0	4	Y	5	0	1	1	1	1	0	1	0	0	0	0	0	5	0	1	1	1	1	1
144311	3	MAIL	87123	NE	4	4	3	4	3	2	1	3	Y	1	1	0	0	Y	Y	2	1	1	0	0	0	0	0	4	Y	4	0	1	1	0	1	0	1	0	0	0	0	0	4	0	1	1	0	1	0
144753	3	ONLINE	87108	NE	5	5	3	5	5	1	5	3	Y	1	1	0	0	Y	N	2	0	0	0	0	0	0	1	4	Y	3	0	1	1	1	0	0	0	0	0	1	0	1	3	0	1	1	0	0	0
144797	3	MAIL	87121	SW	5	5	4	5	5	3	5	4	Y	1	1	0	0	Y	N	1	0	1	1	0	0	1	0	5	Y	2	0	1	0	0	0	0	0	0	1	0	0	1	2	0	1	0	0	0	0
144999	3	MAIL	87120	NW	3	4	4	4	4	3	3	3	Y	0	1	0	0	N	N	2	1	0	1	1	0	1	0	3	Y	3	0	1	0	0	0	0	0	0	1	0	0	0	4	0	1	0	0	0	0
145209	3	MAIL	87120	NW	3	4	4	4	4	4	3	4	Y	0	1	0	0	DK	DK	4	0	0	0	1	0	0	0	4	N	5	0	1	1	1	0	0	1	0	0	0	0	0	4	0	0	1	1	0	0
145369	3	MAIL	87112	NE	NA	NA	NA	NA	NA	NA	NA	NA	Y	1	1	0	0	Y	Y	2	1	0	1	1	1	1	0	5	Y	NA	0	0	0	0	0	1	0	0	1	0	1	0	NA	0	0	0	0	0	0
145689	3	MAIL	87105	SW	4	4	3	4	5	5	5	4	Y	0	0	1	0	DK	Y	4	1	0	1	1	0	0	0	1	Y	4	0	0	0	1	1	0	1	0	0	0	0	0	4	0	0	1	0	0	1
145712	3	MAIL	87120	NW	4	2	4	3	5	4	4	2	Y	1	1	0	0	Y	Y	4	1	0	1	1	0	1	0	4	N	2	0	1	1	0	0	0	0	1	1	0	0	0	2	0	1	1	1	0	0
146374	3	MAIL	87109	NE	3	4	3	3	4	2	2	3	Y	0	0	1	0	DK	DK	2	1	0	1	1	0	1	0	2	N	4	0	0	0	0	1	0	0	0	1	0	0	0	5	0	0	0	0	0	1
146416	3	MAIL	87109	NE	2	5	2	5	5	2	3	3	Y	0	0	1	0	N	Y	4	0	1	0	0	0	0	0	4	Y	4	0	0	0	0	1	0	1	0	0	0	0	0	4	0	0	0	0	1	0
146748	3	MAIL	87109	NE	NA	NA	NA	NA	NA	NA	NA	NA	Y	0	0	1	0	Y	N	1	0	0	1	1	1	0	0	NA	Y	4	0	0	0	0	1	0	1	0	0	0	0	0	4	0	0	0	1	0	0
146797	3	MAIL	87111	NE	3	4	3	5	5	5	3	2	Y	1	1	0	0	Y	N	2	1	0	1	1	0	0	0	3	N	3	0	1	0	0	0	0	0	0	1	0	0	0	3	0	1	0	0	0	0
146867	3	MAIL	87110	NE	3	4	4	5	5	3	2	4	Y	1	1	0	0	Y	N	1	1	0	1	1	0	1	0	4	Y	4	0	1	0	0	0	0	0	0	0	1	1	0	4	0	1	0	0	0	1
146895	3	ONLINE	87106	NE	4	4	2	5	5	1	4	3	Y	1	1	0	0	Y	DK	6	1	0	1	0	0	1	0	3	Y	4	0	1	0	1	0	1	0	0	1	0	0	1	4	0	1	0	1	1	0
147233	3	MAIL	87108	SE	4	5	3	3	5	2	4	2	Y	1	1	0	0	Y	N	2	1	0	0	1	1	1	0	2	Y	3	0	1	1	0	0	0	0	0	1	0	0	0	3	0	1	1	0	0	0
147996	3	MAIL	87112	NE	4	3	5	4	5	4	3	5	Y	0	1	0	1	Y	N	1	0	1	0	0	0	0	0	3	N	5	0	0	0	1	0	0	1	0	0	0	0	0	5	0	0	0	1	0	0
148226	3	MAIL	87114	NW	1	4	3	3	4	3	1	2	N	0	0	1	0	DK	Y	1	0	0	1	1	0	1	0	3	N	4	0	0	1	0	1	0	1	0	0	0	0	0	3	0	0	1	0	1	0
149018	3	MAIL	87111	NE	2	2	2	3	3	2	2	2	Y	0	1	0	0	DK	N	1	1	0	0	1	1	0	0	2	Y	3	0	0	1	1	1	0	1	0	0	0	0	0	3	0	0	1	1	1	0
149255	3	ONLINE	87109	NE	5	5	4	4	3	3	5	4	Y	0	0	1	0	Y	Y	2	1	1	1	1	0	1	0	4	Y	4	0	0	1	1	1	0	0	0	0	1	0	0	4	0	1	1	1	1	1
149373	3	MAIL	87104	NW	3	5	3	4	5	3	3	1	Y	0	0	1	0	Y	N	2	1	0	0	0	0	0	0	2	N	4	0	1	1	1	0	0	0	0	1	1	1	0	3	0	1	1	1	0	0
149463	3	MAIL	87121	SW	4	4	4	5	5	5	5	4	DK	0	0	1	0	DK	N	NA	0	0	1	0	0	0	0	1	N	3	0	1	1	1	0	0	0	0	1	0	1	0	NA	0	1	1	0	0	0
150587	3	MAIL	87108	NE	4	4	4	4	5	4	5	4	Y	0	0	1	0	DK	DK	2	0	1	1	0	0	1	0	3	N	2	0	1	0	0	0	0	0	1	1	1	1	0	2	0	1	0	0	0	0
151506	3	MAIL	87107	NE	NA	1	1	2	2	4	5	5	Y	1	0	0	0	N	Y	6	0	0	1	0	0	0	0	4	Y	1	1	0	0	0	0	1	0	0	0	1	0	0	1	1	0	0	0	0	0
151794	3	MAIL	87114	NW	5	5	4	5	5	5	5	5	Y	0	0	1	0	Y	Y	4	1	0	0	1	0	0	0	5	Y	2	0	1	0	1	0	0	0	0	1	1	0	0	2	0	1	0	0	0	0
151975	3	MAIL	87108	SE	4	4	4	5	5	4	5	5	Y	0	0	1	0	Y	N	2	0	0	0	0	0	1	0	3	Y	2	0	1	0	0	0	0	0	0	1	0	0	0	3	0	1	0	0	0	0
152267	3	MAIL	87112	NE	4	4	4	4	4	4	4	4	Y	1	1	0	0	Y	N	2	1	0	1	1	1	1	0	3	Y	2	0	1	0	0	0	0	0	1	1	0	1	0	NA	0	1	1	0	0	0
152326	3	MAIL	87123	NE	4	4	3	4	5	3	4	3	Y	1	1	0	0	Y	N	2	0	0	0	1	1	0	0	3	Y	4	0	1	0	1	0	0	1	0	0	0	0	0	4	0	1	0	1	0	0
152480	3	ONLINE	87121	SW	4	4	4	4	4	3	4	3	Y	0	0	1	0	Y	Y	4	1	0	0	0	0	0	0	3	N	2	1	0	0	0	0	0	0	0	1	0	1	0	2	1	0	0	0	0	0
152710	3	MAIL	87111	NE	5	5	1	5	5	2	1	2	Y	1	1	0	0	Y	N	1	1	0	1	1	0	1	0	5	Y	4	0	1	1	0	0	0	0	0	1	1	1	0	4	0	1	1	0	1	1
152772	3	MAIL	87113	NE	3	3	2	5	4	3	1	3	DK	0	0	1	0	Y	N	5	0	0	0	0	0	0	1	1	N	2	1	0	0	0	0	0	0	0	1	0	0	0	2	1	0	0	0	0	0
152898	3	ONLINE	87110	NE	4	5	3	4	3	2	4	2	Y	0	1	0	0	Y	N	2	1	0	1	1	0	1	0	5	Y	5	0	1	1	1	1	0	1	0	0	0	0	0	5	0	1	1	1	1	0
152955	3	MAIL	87108	SE	4	4	3	NA	2	1	2	2	Y	1	1	0	0	Y	N	2	1	0	1	0	0	1	0	5	Y	4	0	1	1	1	0	1	0	0	0	1	0	0	4	0	1	1	1	1	0
153113	3	MAIL	87112	NE	NA	NA	NA	NA	NA	NA	NA	NA	Y	1	1	0	0	N	N	1	0	0	1	0	0	1	0	5	N	2	0	1	0	0	0	0	0	1	1	0	1	0	4	0	1	0	0	0	1
153258	3	ONLINE	87111	NE	3	5	3	5	5	3	4	3	Y	1	1	0	0	Y	N	2	1	0	0	1	0	1	0	3	Y	2	1	0	0	0	0	0	0	1	1	0	0	0	3	0	1	1	0	0	1
153395	3	ONLINE	87121	SW	4	4	4	4	5	4	4	4	Y	0	0	1	0	Y	Y	4	0	0	0	0	0	1	0	3	N	4	0	1	1	0	1	0	0	0	1	0	0	0	4	0	1	1	1	1	1
154003	3	MAIL	87111	NE	4	1	4	4	3	2	1	4	Y	1	1	0	0	Y	N	1	1	0	1	1	0	1	0	5	Y	5	0	1	1	1	1	0	1	0	0	0	0	0	5	0	1	1	1	1	1
154032	3	ONLINE	87114	NW	4	5	2	5	5	3	2	1	Y	1	1	0	0	Y	N	2	1	0	0	0	0	1	0	5	Y	4	0	1	1	1	0	0	1	0	0	0	0	0	5	0	1	1	1	0	1
154057	3	ONLINE	87122	NE	3	4	3	5	4	2	4	4	Y	1	1	0	0	Y	Y	2	0	0	0	1	0	1	0	3	Y	4	0	1	1	0	0	0	0	1	0	1	0	0	5	0	1	1	0	0	1
154363	3	MAIL	87110	NE	1	1	1	3	5	5	3	2	N	1	1	0	1	N	N	NA	0	0	0	0	0	0	1	3	Y	4	0	0	0	0	1	0	1	0	0	0	0	0	4	0	0	0	0	1	0
155345	3	MAIL	87106	NE	5	5	5	5	5	4	4	3	Y	0	1	0	0	Y	Y	4	1	0	1	1	0	1	0	5	Y	4	0	1	1	1	0	0	1	0	0	0	0	0	4	0	1	1	1	1	0
155357	3	MAIL	87104	SW	5	5	4	5	5	3	4	5	Y	1	1	0	0	Y	N	2	0	0	1	1	0	1	0	5	Y	3	0	1	1	0	0	0	0	0	0	1	0	0	3	0	1	1	0	0	0
155596	3	MAIL	87111	NE	3	5	3	5	5	4	2	3	Y	1	1	0	0	N	N	2	1	0	1	1	0	1	0	3	Y	4	0	1	1	1	1	0	1	0	0	0	0	0	5	0	1	1	1	1	1
155750	3	MAIL	87105	NW	4	4	4	4	5	5	5	5	Y	1	1	0	0	Y	Y	1	1	0	1	1	0	0	0	4	Y	NA	0	1	0	0	0	0	0	0	0	1	0	0	4	0	0	0	0	0	1
156041	3	ONLINE	87112	NE	2	4	4	4	5	1	3	1	Y	0	1	0	0	Y	Y	4	1	0	1	1	0	1	0	3	Y	4	0	1	1	1	0	0	0	0	0	1	0	0	5	0	1	1	1	0	1
156098	3	ONLINE	87110	NE	3	5	3	4	5	5	3	2	Y	1	1	0	0	N	N	2	1	0	1	1	0	1	0	4	Y	5	0	1	1	1	1	0	0	0	0	1	0	0	5	0	1	1	1	1	1
156231	3	MAIL	87107	NW	4	5	5	5	5	4	4	3	Y	0	0	1	0	Y	Y	2	0	0	1	1	0	1	0	3	Y	3	0	1	1	1	0	0	0	0	1	0	0	0	4	0	1	1	1	0	1
156391	3	MAIL	87109	NE	NA	NA	NA	NA	NA	NA	NA	NA	Y	1	1	0	0	Y	N	NA	0	0	1	1	0	1	0	3	Y	2	0	1	0	0	0	0	0	1	0	0	1	0	3	0	1	0	0	0	0
156489	3	MAIL	87123	NE	3	4	2	3	5	2	4	4	Y	0	1	0	0	Y	N	1	1	0	0	0	1	1	0	3	N	2	0	1	0	0	0	0	0	1	1	1	1	1	3	0	1	0	0	0	0
156714	3	MAIL	87114	NW	NA	NA	NA	NA	NA	NA	NA	NA	Y	1	0	0	0	Y	Y	5	1	0	0	0	0	1	0	4	Y	2	0	1	0	0	0	0	0	1	0	0	0	0	2	0	0	0	0	0	0
156770	3	MAIL	87105	SW	4	5	5	4	5	5	3	5	Y	1	1	0	0	Y	N	4	0	0	1	0	0	1	0	4	N	4	0	0	0	1	1	0	1	0	0	0	0	0	5	0	0	0	1	1	0
156906	3	MAIL	87110	NE	4	4	3	5	4	3	5	3	Y	1	1	0	0	DK	N	4	0	0	1	1	0	0	0	4	Y	4	0	1	1	1	0	0	1	0	0	0	0	0	5	0	1	1	1	0	1
156964	3	MAIL	87111	NE	3	NA	4	4	5	3	2	2	Y	1	1	0	0	N	N	2	1	0	1	1	0	1	0	3	Y	3	0	0	1	1	0	0	1	0	0	0	0	0	4	0	1	1	1	0	0
157265	3	MAIL	87120	NW	NA	NA	NA	NA	NA	NA	NA	NA	Y	0	1	0	0	Y	N	1	1	0	0	0	0	0	0	NA	N	NA	1	0	0	0	0	0	0	0	1	0	0	0	NA	1	0	0	0	0	0
157407	3	MAIL	87107	NW	4	5	4	5	4	3	2	3	Y	1	1	0	0	Y	DK	2	1	1	0	0	0	1	0	4	Y	4	0	1	1	1	0	0	1	0	0	0	0	0	4	0	1	1	1	1	1
157703	3	MAIL	87102	SE	NA	NA	NA	NA	NA	NA	NA	NA	Y	1	1	0	0	Y	N	2	1	0	1	1	1	1	0	3	Y	4	0	1	1	1	1	0	1	0	0	0	0	0	4	0	1	1	1	1	1
158094	3	MAIL	87114	NW	1	5	1	5	5	5	1	5	N	1	1	0	0	N	Y	4	1	0	1	1	0	1	0	3	Y	1	1	0	0	0	0	0	0	0	1	1	1	0	1	1	0	0	0	0	0
158800	3	MAIL	87105	SW	4	3	4	5	5	4	2	5	Y	0	0	1	0	Y	DK	2	0	0	1	1	0	1	0	4	Y	2	1	0	0	0	0	0	0	1	1	0	1	0	4	0	0	0	0	1	0
159284	3	MAIL	87107	NW	3	4	1	5	5	5	1	2	Y	1	1	0	0	DK	Y	4	0	0	1	0	0	1	0	3	Y	2	0	0	0	0	0	1	0	0	1	0	0	1	3	0	1	1	1	0	1
160435	3	ONLINE	87114	NW	5	5	5	5	5	5	5	5	Y	1	1	0	0	DK	Y	2	0	0	0	0	0	1	0	2	N	4	0	1	0	0	0	0	0	1	1	1	1	0	4	0	1	0	0	0	0
160641	3	MAIL	87121	SW	4	4	3	3	4	2	4	3	Y	1	1	0	0	Y	N	2	1	0	1	0	0	1	0	3	Y	3	0	0	1	0	0	0	1	0	0	0	0	0	3	0	1	1	0	0	0
161484	3	MAIL	87120	NW	5	5	4	5	5	5	4	4	Y	1	1	0	0	Y	NA	1	0	0	1	0	0	1	0	5	Y	4	0	1	1	0	1	0	1	0	0	0	0	0	4	0	1	0	1	1	0
161835	3	ONLINE	87114	NW	4	5	3	3	5	5	4	4	Y	0	0	1	0	Y	Y	4	1	0	0	1	0	0	0	4	Y	4	0	0	1	0	0	0	0	0	1	0	0	0	5	0	0	1	0	0	1
162759	3	MAIL	87116	SE	3	3	2	2	4	4	4	1	Y	0	1	0	0	Y	Y	4	0	1	0	0	0	1	0	3	Y	3	0	1	0	0	0	0	0	0	1	0	0	0	3	0	0	1	0	0	0
163145	3	MAIL	87111	NE	3	2	1	5	5	3	4	4	Y	1	1	0	0	Y	Y	2	1	1	0	1	0	1	0	3	Y	4	0	1	1	1	1	1	0	0	0	0	0	1	4	0	1	1	1	1	0
163331	3	MAIL	87113	NE	4	5	4	5	5	4	4	4	Y	0	0	1	0	Y	Y	2	1	0	1	1	0	1	0	3	Y	2	1	0	0	0	0	0	0	1	1	1	0	0	1	1	0	0	0	0	0
163617	3	MAIL	87114	NW	4	4	3	4	3	3	3	4	Y	1	1	0	0	Y	DK	2	0	0	0	0	0	1	0	3	Y	5	0	1	1	1	1	0	1	0	0	0	0	0	5	0	1	1	1	1	1
163688	3	MAIL	87120	NW	NA	NA	NA	NA	NA	NA	NA	NA	Y	0	0	1	0	Y	Y	NA	1	0	0	0	0	0	0	3	Y	3	0	1	0	0	0	0	1	0	0	0	0	0	3	0	1	0	0	0	0
163743	3	MAIL	87111	NE	NA	NA	NA	NA	NA	NA	NA	NA	Y	1	1	0	0	Y	N	2	0	1	1	0	1	1	0	3	N	3	0	1	0	1	1	0	0	0	1	0	0	0	2	0	0	0	1	0	0
163767	3	MAIL	87113	NE	3	4	4	3	5	4	4	2	Y	1	1	0	1	Y	DK	2	1	0	1	0	0	1	0	2	Y	4	0	0	1	1	1	0	1	0	0	0	0	0	3	0	1	1	1	1	0
163792	3	MAIL	87121	SW	NA	NA	NA	NA	NA	NA	NA	NA	Y	0	1	0	0	Y	Y	1	0	1	1	0	0	1	0	NA	Y	NA	0	0	0	1	0	0	1	0	0	0	0	0	NA	1	0	0	0	0	0
163962	3	MAIL	87109	NE	NA	5	NA	5	5	4	5	3	Y	1	0	0	0	Y	Y	5	1	0	1	0	0	1	0	5	Y	1	1	0	0	0	0	0	0	1	1	1	1	0	1	1	0	0	0	0	0
164022	3	MAIL	87121	SW	5	5	3	3	3	4	5	3	Y	1	1	0	0	Y	DK	5	1	0	1	1	0	0	0	4	Y	4	0	1	1	0	0	0	0	0	1	0	1	0	4	0	1	1	0	0	0
164393	3	MAIL	87107	NW	2	4	4	5	5	5	1	5	Y	0	0	1	0	Y	N	1	0	0	0	0	0	0	1	4	Y	4	0	0	1	0	0	0	1	0	0	0	0	0	4	0	0	0	0	0	1
164886	3	MAIL	87111	NE	3	4	5	4	4	5	5	5	Y	0	0	1	0	Y	Y	NA	1	0	0	1	0	1	0	2	Y	2	0	0	0	0	0	1	0	0	1	0	1	0	3	0	0	0	0	0	1
164967	3	MAIL	87121	SW	4	5	3	3	3	2	1	1	Y	1	1	0	0	Y	N	2	1	0	1	1	1	1	0	4	NA	5	0	1	1	1	1	0	1	0	0	0	0	0	5	0	1	1	1	1	1
165469	3	MAIL	87120	NW	3	5	3	4	4	4	2	3	Y	1	1	0	0	N	N	2	0	0	1	1	0	1	0	3	Y	3	0	1	1	1	0	0	0	0	1	0	0	0	4	0	1	1	1	1	1
166172	3	ONLINE	87120	NW	3	4	3	3	4	3	3	3	Y	1	1	0	0	DK	N	4	1	0	1	1	0	1	0	3	Y	3	0	1	0	0	0	0	0	1	0	1	0	0	3	0	1	0	0	0	0
167254	3	MAIL	87110	NE	NA	4	3	4	5	4	5	5	Y	1	1	0	0	DK	N	1	0	0	1	0	0	0	0	3	Y	2	0	1	0	0	0	0	0	0	1	0	0	0	4	0	1	1	0	0	1
167610	3	MAIL	87110	NE	NA	NA	NA	NA	NA	NA	NA	NA	NA	0	0	0	0	NA	NA	4	0	0	0	0	0	1	0	NA	NA	3	0	1	1	1	0	0	0	0	1	0	1	0	3	0	1	1	1	0	0
167711	3	MAIL	87107	NW	1	4	NA	5	5	1	3	1	Y	0	1	0	0	Y	N	1	0	0	0	0	0	0	1	5	Y	4	0	1	1	0	1	0	0	0	1	0	0	0	4	0	1	1	0	0	1
168166	3	MAIL	87123	NE	4	5	3	4	5	4	4	4	Y	1	1	0	0	N	N	1	0	0	1	1	0	1	0	4	Y	4	0	1	1	1	0	0	1	0	0	0	0	0	4	0	1	1	0	0	1
169146	3	MAIL	87110	NE	4	5	3	4	5	3	3	1	Y	0	1	0	0	Y	N	2	1	0	0	0	0	1	0	3	Y	4	0	1	1	1	1	0	0	0	0	0	1	0	5	0	1	1	1	1	1
169242	3	MAIL	87114	NW	3	1	4	4	5	5	2	5	N	1	1	0	0	N	DK	2	0	0	1	1	0	1	0	3	Y	2	0	1	0	0	0	0	0	0	1	1	0	0	3	0	1	0	0	0	0
169951	3	MAIL	87114	NW	4	5	4	4	5	3	4	4	Y	0	1	0	0	Y	Y	4	1	0	1	0	0	1	0	4	Y	2	0	1	0	0	0	0	0	1	0	0	0	0	2	0	1	0	0	0	0
170395	3	MAIL	87112	NE	3	4	1	2	4	3	4	3	Y	0	1	0	0	Y	Y	1	1	0	0	1	1	1	0	4	Y	2	0	1	0	0	0	0	0	0	1	0	0	0	4	0	0	0	1	1	1
170809	3	MAIL	87110	NE	4	5	5	4	5	5	5	5	Y	1	1	0	0	N	N	1	1	0	0	0	0	1	0	3	Y	4	0	0	1	0	1	0	0	0	0	1	0	0	4	0	0	1	1	0	0
170822	3	MAIL	87104	SW	3	5	2	4	5	2	2	2	Y	0	1	0	0	Y	N	2	0	0	1	1	0	0	0	2	N	2	0	1	0	0	0	0	0	0	1	0	0	0	3	0	1	0	0	0	0
171209	3	MAIL	87107	NW	4	4	4	5	5	3	4	3	Y	1	1	0	0	Y	N	2	0	0	1	1	0	1	0	4	N	4	0	1	1	1	1	0	0	0	1	0	1	0	4	0	1	1	1	1	1
171220	3	MAIL	87120	NW	5	4	4	5	5	4	5	5	Y	0	1	0	0	Y	Y	4	0	0	1	0	0	1	0	1	N	2	1	0	0	0	0	0	0	0	1	0	0	0	2	0	0	1	0	0	0
171520	3	ONLINE	87120	NW	4	5	3	4	5	3	5	3	Y	0	1	0	0	Y	N	2	1	1	1	1	0	1	0	4	N	4	0	1	1	0	1	0	0	0	0	1	0	0	4	0	1	1	0	1	0
172104	3	ONLINE	87120	NW	3	5	4	5	5	3	3	2	Y	0	1	0	0	Y	Y	2	1	0	0	1	0	1	0	3	N	3	0	1	1	0	0	0	0	0	0	0	0	1	4	0	1	1	0	0	1
172972	3	MAIL	87120	NW	4	4	3	3	3	3	3	3	DK	1	1	0	0	Y	N	2	1	0	1	0	0	0	0	3	Y	3	0	0	1	0	0	0	0	0	1	0	0	0	3	0	0	1	0	0	0
173070	3	MAIL	87111	NE	5	5	2	5	5	2	2	2	Y	0	1	0	0	Y	N	2	0	0	1	1	0	1	0	NA	Y	5	0	1	1	1	1	0	1	0	0	0	0	0	5	0	1	1	1	1	0
173121	3	MAIL	87114	NW	NA	NA	NA	NA	NA	NA	NA	NA	Y	0	0	1	0	Y	Y	4	1	0	0	0	0	0	0	1	Y	2	0	1	1	1	0	0	0	0	1	1	0	0	3	0	1	1	0	0	0
173605	3	MAIL	87114	NW	3	5	1	5	5	4	3	3	NA	1	0	0	0	N	Y	4	1	0	0	1	0	1	0	3	Y	1	1	0	0	0	0	0	0	1	1	1	0	0	1	1	0	0	0	0	0
173814	3	MAIL	87114	NW	3	4	2	4	5	4	3	5	N	1	1	0	0	N	N	1	0	0	0	0	0	1	0	3	Y	2	0	0	1	0	0	0	0	0	0	1	0	0	4	0	0	0	1	0	0
174021	3	ONLINE	87112	NE	3	4	2	3	4	3	3	5	Y	1	1	0	0	N	N	1	1	0	1	1	0	0	0	4	N	4	0	0	0	0	1	0	1	0	0	0	0	0	4	0	0	0	0	1	0
174582	3	MAIL	87104	NW	5	5	4	4	5	4	5	4	Y	1	0	0	0	DK	Y	4	1	0	0	0	0	1	0	4	Y	1	1	0	0	0	0	0	0	1	1	1	0	0	2	0	1	1	1	0	0
175290	3	MAIL	87112	NE	NA	NA	NA	NA	NA	NA	NA	NA	NA	1	0	1	0	Y	Y	NA	0	0	1	0	0	1	0	NA	N	NA	0	0	0	1	1	0	0	0	1	0	1	0	NA	0	0	0	1	1	0
175740	3	MAIL	87109	NE	4	5	1	5	5	3	1	2	Y	1	1	0	0	N	N	1	1	0	1	1	0	0	0	5	Y	5	0	1	1	1	1	0	0	0	0	0	0	0	5	0	1	1	1	1	1
176657	3	MAIL	87120	NW	3	4	3	4	5	4	3	4	DK	0	0	1	0	DK	N	1	1	0	0	0	0	1	0	1	N	4	0	0	1	0	0	0	1	0	0	0	0	0	3	0	0	1	0	0	0
177152	3	MAIL	87114	NW	4	4	2	5	3	3	4	4	Y	1	1	0	1	DK	DK	2	1	0	0	0	0	0	0	4	Y	2	0	1	1	1	1	0	0	0	0	1	0	0	3	0	1	1	1	1	1
177496	3	MAIL	87110	NE	3	4	3	4	4	4	3	3	Y	0	0	1	0	Y	N	2	0	0	0	0	0	1	0	3	N	3	0	1	1	1	0	1	0	0	1	0	0	1	3	0	1	1	1	0	1
177628	3	MAIL	87111	NE	3	3	3	4	4	3	2	4	Y	1	1	0	0	Y	N	2	1	0	1	1	0	1	0	3	Y	3	0	1	0	0	0	0	0	1	1	0	0	0	NA	0	1	0	0	0	0
177664	3	MAIL	87120	NW	3	5	3	4	4	3	4	3	N	0	1	0	0	Y	N	2	0	0	1	1	0	1	0	4	N	4	0	0	0	1	0	0	1	0	0	0	0	0	4	0	0	0	1	0	0
178570	3	MAIL	87112	NE	4	5	3	4	5	3	2	2	Y	0	1	0	0	Y	NA	NA	0	0	0	0	0	0	0	NA	NA	2	0	1	0	0	0	0	0	1	1	0	0	0	4	0	1	1	0	0	1
178687	3	ONLINE	87110	NE	5	5	5	3	4	2	4	3	Y	1	1	0	0	Y	N	2	0	0	1	1	0	1	0	3	Y	5	0	1	1	1	1	0	1	0	0	0	0	0	5	0	1	1	1	1	1
178818	3	MAIL	87110	NE	3	2	2	5	5	4	3	5	Y	1	1	0	0	Y	Y	5	1	0	1	1	0	0	0	3	Y	1	1	0	0	0	0	0	0	1	1	0	0	0	1	1	0	0	0	0	0
178950	3	MAIL	87105	SW	5	5	4	4	5	4	4	5	Y	1	1	0	1	Y	DK	2	0	0	1	1	0	1	0	4	Y	3	0	1	0	0	0	0	0	0	1	1	0	0	4	0	1	1	0	0	0
179319	3	MAIL	87110	NE	5	4	3	4	5	4	4	3	Y	1	1	0	0	Y	Y	2	1	0	1	1	1	1	0	5	Y	4	0	1	1	1	1	0	1	0	0	0	0	0	5	0	1	1	1	1	0
179962	3	ONLINE	87121	SW	5	5	5	5	5	5	5	5	Y	1	1	0	0	Y	Y	2	0	0	0	0	0	1	0	2	N	2	1	0	0	0	0	0	0	1	1	0	0	0	2	1	0	0	0	0	0
180396	3	MAIL	87112	NE	3	4	3	4	5	4	4	4	N	1	1	0	0	Y	Y	2	1	0	1	0	1	1	0	4	Y	3	0	1	0	1	0	0	0	1	0	1	0	0	3	0	1	1	1	0	1
180463	3	ONLINE	87120	NW	4	5	2	4	5	3	3	4	Y	1	1	0	0	Y	Y	2	0	0	1	1	0	1	0	3	N	4	0	1	1	0	0	0	0	0	1	0	0	0	4	0	1	1	0	0	0
180755	3	MAIL	87120	NW	5	5	4	3	3	4	5	5	N	0	1	0	0	N	Y	6	1	0	1	1	1	1	0	5	Y	1	1	0	0	0	0	0	0	0	0	0	0	0	1	1	0	0	0	0	0
180892	3	ONLINE	87102	SE	5	4	5	5	5	5	5	5	Y	1	1	0	0	Y	N	1	1	0	0	0	0	1	0	4	Y	4	0	1	1	0	0	0	0	0	0	0	0	1	4	0	1	1	0	0	0
180992	3	MAIL	87105	SW	3	5	3	4	5	5	5	5	Y	0	1	0	0	Y	DK	4	0	0	1	0	0	1	0	3	N	3	0	1	1	0	0	0	0	0	1	0	1	0	3	0	1	1	0	0	0
182593	3	MAIL	87106	NE	NA	NA	NA	NA	NA	NA	NA	NA	Y	1	1	0	0	Y	N	1	1	0	0	0	0	1	0	4	N	4	0	1	1	1	0	0	0	0	1	0	0	0	NA	0	1	0	0	0	0
183363	3	MAIL	87105	SW	3	4	3	4	5	5	4	5	Y	1	1	0	0	Y	Y	NA	1	0	1	1	0	1	0	3	N	3	0	1	1	1	0	0	0	0	1	1	0	0	3	0	1	1	1	0	0
183763	3	MAIL	87105	SW	NA	NA	NA	NA	NA	NA	NA	NA	NA	0	0	0	0	NA	Y	4	0	0	0	1	0	0	0	4	Y	3	0	0	0	0	0	1	0	0	1	0	0	0	3	0	0	0	1	0	0
184325	3	MAIL	87120	NW	3	5	2	4	3	2	2	2	N	1	1	0	0	DK	Y	2	1	0	1	1	0	1	0	2	N	2	0	1	0	0	0	0	0	0	1	0	0	0	2	0	1	0	0	0	0
184406	3	MAIL	87111	NE	4	4	3	4	5	4	3	4	Y	0	0	1	0	Y	N	2	0	0	1	1	1	1	0	3	Y	4	0	1	0	1	0	0	0	0	1	0	1	0	4	0	1	0	1	0	0
184848	3	MAIL	87105	SW	NA	3	3	3	4	4	1	4	N	1	1	0	0	N	Y	NA	0	0	1	0	1	0	0	3	Y	2	0	0	0	1	0	0	0	0	1	0	0	0	3	0	0	0	1	0	0
186374	3	MAIL	87111	NE	4	3	3	4	4	5	4	5	Y	1	1	0	0	N	N	2	0	0	1	1	0	1	0	4	Y	5	0	1	1	1	1	0	1	0	0	0	0	0	5	0	1	1	1	1	0
186420	3	ONLINE	87111	NE	2	5	3	4	4	3	4	2	N	1	1	0	0	Y	N	1	1	0	1	1	0	1	0	4	Y	4	0	1	1	1	1	0	1	0	0	0	0	0	4	0	1	1	1	1	0
186745	3	ONLINE	87111	NE	5	4	4	4	4	3	4	3	Y	1	1	0	0	Y	N	1	1	0	1	1	1	1	0	4	Y	5	0	1	1	1	1	0	1	0	0	0	0	0	5	0	1	1	1	1	1
187992	3	MAIL	87108	SE	3	5	2	3	4	1	2	3	DK	0	0	1	0	Y	Y	4	1	0	1	1	0	1	0	1	Y	3	0	1	1	0	0	0	0	0	1	0	1	0	4	0	0	1	0	0	1
188331	3	ONLINE	87121	SW	3	3	3	3	4	1	1	1	DK	0	0	1	0	Y	Y	4	0	0	0	0	0	1	0	2	Y	5	0	1	1	0	1	0	0	0	1	0	0	0	5	0	1	1	1	1	0
188861	3	MAIL	87110	NE	NA	NA	NA	NA	NA	NA	NA	NA	NA	0	0	0	0	NA	N	1	1	0	1	1	0	1	0	3	Y	4	0	1	1	0	1	0	1	0	0	0	0	0	4	0	1	1	1	1	0
189368	3	MAIL	87120	NW	2	5	1	2	4	4	4	4	Y	0	0	1	0	N	Y	4	1	0	0	0	0	0	0	3	Y	2	1	0	0	0	0	0	0	1	1	1	0	0	3	0	0	1	0	0	0
190099	3	MAIL	87114	NW	3	3	3	2	2	1	4	3	DK	0	0	1	0	Y	N	NA	0	0	0	1	0	1	0	3	Y	3	0	1	1	0	0	0	0	0	1	0	1	0	3	0	0	1	0	0	1
191652	3	MAIL	87114	NW	3	3	4	4	4	4	3	4	Y	1	1	0	0	DK	N	2	0	0	1	1	0	0	0	4	Y	5	0	0	1	1	0	0	1	0	0	0	0	0	5	0	1	1	0	0	0
192315	3	MAIL	87123	SE	NA	NA	NA	NA	NA	NA	NA	NA	Y	0	1	0	0	Y	N	1	1	0	1	1	1	1	0	4	Y	4	0	1	1	1	0	0	0	0	1	0	0	0	4	0	1	0	0	0	0
192497	3	MAIL	87112	NE	4	5	2	4	4	2	4	2	Y	0	0	1	0	DK	DK	4	0	1	0	1	0	1	0	3	Y	2	0	1	0	0	0	0	0	1	1	0	0	0	2	0	1	0	0	0	0
192737	3	MAIL	87108	SE	3	5	4	4	5	3	1	3	Y	1	1	0	0	DK	Y	4	0	0	0	0	0	0	1	3	Y	2	0	1	0	0	0	0	0	0	0	1	1	0	3	0	1	1	0	0	1
194335	3	MAIL	87123	SE	3	3	2	3	3	2	2	2	Y	0	1	0	1	Y	Y	4	0	0	1	0	0	1	0	3	Y	4	0	0	1	1	1	0	0	0	0	0	1	0	4	0	0	0	1	0	0
195003	3	MAIL	87104	SW	1	4	2	3	5	2	4	4	N	0	0	1	0	DK	N	4	0	0	0	0	0	0	1	3	N	4	0	0	0	0	1	0	1	0	0	0	0	0	4	0	0	0	0	1	0
196053	3	MAIL	87120	NW	4	5	4	3	NA	4	5	4	Y	1	1	0	0	Y	N	1	1	0	1	0	0	0	0	3	Y	2	0	1	1	0	0	0	0	1	1	1	0	0	3	0	1	1	0	0	0
196364	3	MAIL	87104	NW	NA	NA	NA	NA	NA	NA	NA	NA	DK	0	1	0	0	DK	N	1	1	0	0	0	0	1	0	2	N	4	0	0	1	0	0	0	1	0	0	0	0	0	4	0	0	1	0	0	0
196847	3	MAIL	87122	NE	3	4	3	4	5	4	4	3	Y	1	1	0	0	Y	Y	2	1	0	0	1	0	1	0	3	N	4	0	0	0	0	1	0	1	0	0	0	0	0	4	0	0	1	1	1	1
197532	3	MAIL	87120	NW	NA	NA	NA	NA	NA	NA	NA	NA	Y	1	0	0	0	Y	Y	4	0	0	1	1	0	1	0	4	Y	2	1	0	0	0	0	0	0	1	0	0	0	0	4	0	0	0	0	0	1
197601	3	MAIL	87113	NE	3	4	3	3	5	2	3	2	Y	1	1	0	0	Y	Y	4	1	0	0	1	0	1	0	3	Y	2	0	1	0	0	0	0	0	0	1	1	0	0	4	0	1	0	0	0	1
197955	3	ONLINE	87121	SW	3	3	2	2	4	3	4	4	Y	0	1	0	0	Y	DK	1	0	1	1	0	0	1	0	3	Y	4	0	1	1	1	1	0	1	0	0	0	0	0	4	0	1	1	1	1	1
198164	3	MAIL	87120	NW	NA	NA	NA	NA	NA	NA	NA	NA	Y	1	1	0	0	Y	N	1	1	0	0	1	0	1	0	NA	Y	NA	0	1	1	0	0	0	0	0	1	0	0	0	NA	0	1	0	0	0	0
198722	3	MAIL	87123	NE	4	5	3	4	5	4	5	3	DK	1	1	0	0	Y	N	1	0	0	1	1	0	1	0	2	Y	4	0	1	1	1	1	0	0	0	0	0	1	0	5	0	1	1	1	1	1
198839	3	MAIL	87122	NE	5	5	3	4	5	4	4	4	Y	0	1	0	0	Y	N	2	0	0	0	0	0	1	0	3	N	2	0	1	0	1	1	0	0	0	1	0	0	0	3	0	1	1	1	1	1
199150	3	MAIL	87111	NE	4	3	3	3	4	4	3	3	Y	0	1	0	0	Y	N	1	1	1	0	0	0	1	0	3	N	2	1	0	0	0	0	0	0	0	1	0	0	0	3	0	0	0	1	0	0
199220	3	MAIL	87114	NW	2	3	1	2	3	3	2	3	N	1	1	0	0	N	Y	2	1	0	0	0	0	0	0	3	Y	1	1	0	0	0	0	0	0	1	1	1	0	0	2	0	0	0	0	0	1
199447	3	MAIL	87105	NW	3	2	4	3	4	4	3	3	Y	1	1	0	0	DK	N	2	1	0	1	0	0	1	0	3	Y	3	0	1	0	0	0	0	0	0	0	0	1	0	4	0	1	1	0	0	1
199500	3	ONLINE	87110	NE	2	4	4	4	5	5	2	4	N	1	1	0	0	N	N	1	1	0	1	0	0	1	0	3	Y	3	0	0	1	0	0	0	0	1	1	1	0	1	3	0	0	1	0	0	0
200270	3	ONLINE	87111	NE	2	5	2	5	5	5	1	5	Y	0	1	0	0	Y	N	2	1	0	1	1	0	0	0	3	Y	4	0	1	1	0	0	0	0	0	0	0	0	1	1	1	0	0	0	0	0
200277	3	MAIL	87109	NE	3	4	3	2	4	1	1	1	Y	1	1	0	0	Y	N	2	1	0	1	1	0	1	0	3	N	4	0	1	1	1	1	0	1	0	0	0	0	0	5	0	1	1	1	1	1
200290	3	MAIL	87123	SE	NA	NA	NA	NA	NA	NA	NA	NA	N	1	0	0	0	N	Y	4	1	0	1	1	0	1	0	2	N	5	0	0	0	0	1	0	1	0	0	0	0	0	5	0	0	0	0	1	0
200766	3	ONLINE	87106	NE	3	5	3	4	5	4	3	2	Y	1	1	0	0	DK	Y	2	1	0	1	1	1	1	0	3	Y	1	1	0	0	0	0	0	0	1	1	1	1	0	1	1	0	0	0	0	0
200806	3	MAIL	87110	NE	1	5	5	5	5	2	1	1	N	1	1	0	0	N	N	2	1	0	0	1	0	1	0	5	Y	5	0	0	0	1	1	0	1	0	0	0	0	0	NA	0	0	0	1	1	1
201134	3	MAIL	87111	NE	4	5	4	5	5	5	3	5	Y	1	1	0	0	DK	N	1	1	0	1	1	0	1	0	4	Y	2	0	1	0	0	0	0	0	0	0	1	0	0	2	0	1	0	0	0	1
202233	3	MAIL	87107	NW	NA	NA	NA	NA	NA	NA	NA	NA	Y	1	1	0	0	Y	Y	2	1	0	1	0	1	1	0	3	Y	4	0	0	1	1	1	0	0	0	1	0	0	0	4	0	0	1	1	1	0
202657	3	MAIL	87114	NW	NA	3	1	3	3	3	2	4	N	0	1	0	0	Y	N	2	1	0	0	0	0	0	0	4	N	3	0	0	0	0	1	0	1	0	0	0	0	0	4	0	0	0	0	1	0
202784	3	MAIL	87121	SW	3	4	2	4	5	1	2	2	Y	1	1	0	0	Y	N	1	0	1	1	0	0	1	0	3	N	3	0	0	1	0	1	0	0	0	0	0	1	0	4	1	0	0	0	0	0
202907	3	MAIL	87106	NE	NA	4	NA	3	4	4	4	3	Y	1	1	0	0	Y	N	4	1	0	1	0	1	0	0	4	Y	4	0	0	0	1	0	0	1	0	0	0	0	0	4	0	0	0	1	0	0
203081	3	ONLINE	87120	NW	5	5	4	5	5	5	5	4	Y	1	1	0	0	Y	N	1	1	0	1	1	0	1	0	5	N	2	0	1	0	0	0	0	0	0	1	1	1	0	4	0	1	1	0	0	0
203208	3	MAIL	87111	NE	4	5	5	5	5	5	4	5	Y	1	1	0	0	Y	N	NA	1	0	1	1	0	1	0	4	Y	5	0	1	1	1	1	0	1	0	0	0	0	0	5	0	1	1	1	1	1
203242	3	MAIL	87104	NW	NA	NA	NA	NA	NA	NA	NA	NA	N	1	1	0	0	N	DK	2	1	1	1	0	0	1	0	4	Y	3	0	1	0	0	0	0	1	0	0	0	0	0	3	0	1	0	0	0	0
203561	3	MAIL	87110	NE	5	5	3	5	5	2	5	2	Y	1	1	0	0	Y	N	2	1	0	1	1	0	1	0	4	Y	2	0	1	0	0	0	0	0	0	1	0	0	0	4	0	0	0	0	0	1
203603	3	MAIL	87112	NE	3	2	3	3	4	3	3	3	N	0	1	0	0	Y	DK	2	0	0	0	0	0	0	1	2	Y	4	0	0	0	0	1	0	1	0	0	0	0	0	4	0	0	0	0	1	0
204198	3	MAIL	87112	NE	NA	NA	NA	NA	NA	NA	NA	NA	Y	0	1	0	0	N	N	2	1	0	1	1	1	1	0	3	N	1	0	1	0	0	0	0	0	1	1	0	0	0	2	0	1	1	0	0	0
204204	3	ONLINE	87111	NE	3	3	2	4	NA	2	2	2	Y	0	1	0	0	Y	DK	5	1	0	0	0	0	0	0	3	Y	3	0	1	1	1	1	0	1	0	0	0	0	0	4	0	0	0	0	1	0
204653	3	MAIL	87105	SW	4	5	4	NA	4	5	3	NA	Y	1	0	0	0	Y	Y	1	0	0	0	1	0	0	0	3	Y	4	0	1	0	0	0	0	1	0	0	0	0	0	4	0	0	0	1	1	0
204906	3	MAIL	87122	NE	4	5	3	3	3	2	3	2	Y	1	1	0	0	Y	N	2	1	0	1	1	1	1	0	3	N	4	0	1	1	1	1	0	0	0	0	0	1	0	4	0	1	1	1	1	1
205434	3	ONLINE	87123	SE	3	5	3	4	5	3	3	5	Y	1	1	0	0	N	N	2	1	1	1	0	0	1	0	5	Y	3	0	1	0	0	1	0	0	0	0	1	0	1	3	0	1	0	0	1	1
205558	3	MAIL	87109	NE	NA	NA	NA	NA	NA	NA	NA	NA	Y	0	0	1	0	Y	N	1	0	1	0	0	0	0	0	2	Y	3	0	0	0	0	1	0	0	0	1	0	0	0	3	0	0	0	0	1	0
206303	3	MAIL	87113	NE	5	4	5	4	5	3	5	5	Y	1	1	0	0	Y	DK	4	1	0	1	1	0	0	0	5	N	5	0	1	1	1	1	0	1	0	0	0	0	0	5	0	1	1	1	1	0
206739	3	ONLINE	87121	SW	4	5	5	5	5	4	2	1	Y	0	1	0	0	Y	N	2	1	0	1	1	0	1	0	2	Y	2	0	1	0	0	0	0	0	0	1	1	0	0	4	0	0	1	1	0	1
207174	3	ONLINE	87123	SE	5	5	3	4	4	4	5	5	Y	0	1	0	0	N	Y	2	1	0	0	0	0	1	0	2	Y	3	0	1	0	0	0	0	0	0	1	0	0	0	3	0	1	0	0	0	0
207277	3	MAIL	87109	NE	2	2	2	3	5	5	3	5	Y	1	1	0	0	N	N	2	0	0	0	0	0	0	1	4	Y	4	0	0	0	1	0	0	1	0	0	0	0	0	4	0	0	0	1	0	0
207330	3	MAIL	87121	SW	NA	NA	3	4	5	4	5	3	Y	1	1	0	0	Y	DK	1	1	0	1	0	0	1	0	3	N	3	1	0	0	0	0	0	0	0	1	0	1	0	4	0	0	0	1	0	0
207608	3	MAIL	87105	SW	3	4	NA	4	4	4	4	4	N	1	0	0	0	Y	N	1	1	0	1	0	0	1	0	1	Y	5	0	0	0	1	1	0	1	0	0	0	0	0	4	0	0	0	1	1	0
208523	3	MAIL	87112	NE	4	4	5	4	3	3	3	2	Y	1	1	0	0	Y	NA	NA	0	0	0	0	0	0	0	NA	NA	4	0	0	0	1	0	0	1	0	0	0	0	0	5	0	0	0	1	0	0
209270	3	ONLINE	87108	SE	4	3	5	5	5	4	4	4	Y	1	1	0	0	Y	N	2	1	0	1	1	0	1	0	4	N	4	0	1	1	0	0	0	0	0	1	1	0	0	3	0	0	1	0	0	0
210117	3	MAIL	87106	NE	1	4	2	3	3	2	2	2	DK	0	1	0	0	Y	Y	1	0	1	0	0	0	1	0	3	N	1	1	0	0	0	0	0	0	0	1	0	0	0	2	0	0	0	0	0	1
210276	3	MAIL	87114	NW	4	4	4	4	4	4	4	3	Y	1	1	0	0	Y	Y	4	1	0	0	0	1	1	0	3	N	3	0	0	0	1	0	0	0	0	1	0	1	0	4	0	0	0	1	0	1
210699	3	MAIL	87104	NW	4	5	4	5	4	1	4	3	Y	1	1	0	0	Y	Y	2	1	0	1	1	0	1	0	3	Y	3	0	1	0	0	0	0	0	0	1	0	0	0	4	0	0	0	0	0	1
210799	3	ONLINE	87120	NW	5	5	5	5	5	5	5	5	Y	1	1	0	0	Y	Y	4	1	0	1	1	0	1	0	3	N	2	0	1	0	1	1	0	0	0	1	0	1	0	3	0	1	1	0	0	0
210817	3	MAIL	87121	SW	4	4	3	3	3	3	4	5	Y	1	0	0	0	Y	Y	4	1	0	0	1	0	1	0	3	Y	2	0	1	0	0	0	0	0	0	1	0	0	0	2	0	1	0	0	0	0
211085	3	MAIL	87120	NW	NA	2	3	3	2	3	2	2	DK	0	0	1	0	DK	Y	4	1	0	0	0	0	0	0	4	N	3	0	0	0	1	0	0	1	0	0	0	0	0	4	0	1	0	0	0	0
211433	3	MAIL	87105	NW	4	4	3	4	4	4	3	3	Y	0	1	0	0	Y	N	1	0	0	1	1	0	1	0	3	N	4	0	1	1	1	1	0	1	0	0	0	0	0	4	0	1	1	1	1	1
212343	3	MAIL	87110	NE	4	4	4	4	4	3	3	3	Y	1	1	0	0	N	N	1	1	0	1	0	1	1	0	5	Y	NA	0	1	0	0	0	0	0	0	0	1	0	0	4	0	1	0	0	0	0
212840	3	MAIL	87110	NE	4	4	3	3	5	4	3	4	DK	1	1	0	0	DK	N	1	0	0	1	1	0	0	0	3	N	3	0	1	0	0	0	0	0	0	1	1	0	0	3	0	1	0	0	0	1
213105	3	MAIL	87122	NE	NA	5	3	5	2	2	2	2	Y	0	1	0	0	DK	N	1	1	0	0	1	1	1	0	2	N	5	0	0	1	1	1	0	0	0	0	0	0	0	5	0	0	1	1	1	1
213447	3	MAIL	87106	SE	4	3	4	4	3	2	5	2	Y	1	1	0	0	Y	Y	6	1	0	1	1	0	1	0	3	N	4	0	0	1	1	0	0	0	0	1	1	0	0	4	0	0	1	1	0	1
214179	3	MAIL	87111	NE	5	5	5	5	5	5	5	5	Y	1	1	0	0	Y	N	2	1	0	1	0	0	1	0	4	Y	3	0	0	0	0	1	0	0	0	0	1	0	0	3	0	0	0	0	1	0
214872	3	MAIL	87105	SW	4	5	3	4	5	5	5	5	Y	0	0	1	0	Y	DK	4	0	0	1	0	0	0	0	3	Y	3	0	0	0	0	1	0	1	0	0	0	0	0	3	1	0	0	0	0	0
214962	3	MAIL	87120	NW	2	5	1	2	4	1	4	2	Y	0	0	1	0	Y	Y	5	1	1	0	0	0	1	0	3	N	2	0	1	0	0	0	0	0	0	0	0	0	1	2	0	1	0	0	0	0
215545	3	MAIL	87108	SE	NA	4	4	4	5	5	5	5	Y	0	1	0	0	DK	Y	1	1	0	0	0	0	0	0	3	Y	4	0	0	1	0	0	0	0	0	0	0	0	0	4	0	0	0	1	0	0
216063	3	MAIL	87121	SW	4	5	3	4	5	4	4	3	DK	1	1	0	1	Y	DK	4	0	0	0	0	0	1	0	3	Y	5	0	1	1	1	1	0	0	0	0	0	0	1	5	0	1	1	1	1	1
216761	3	ONLINE	87104	NW	4	1	3	4	5	5	2	4	Y	1	1	0	0	N	DK	2	0	1	1	0	0	1	0	4	Y	5	0	0	1	1	0	0	0	0	0	1	0	1	5	0	0	1	1	0	1
217428	3	MAIL	87107	NW	4	3	3	4	4	3	5	4	Y	1	1	0	0	Y	DK	5	1	0	1	0	0	1	0	4	N	2	1	0	0	0	0	0	0	1	1	0	0	0	2	1	1	0	0	0	0
217939	3	ONLINE	87123	NE	4	5	5	3	3	5	3	3	Y	1	1	0	0	DK	N	5	1	0	1	1	0	1	0	5	Y	3	0	1	0	0	0	0	0	0	1	1	0	0	3	0	1	0	0	0	1
218184	3	MAIL	87111	NE	NA	NA	NA	NA	NA	NA	NA	NA	Y	0	1	0	0	Y	N	2	1	0	1	1	0	1	0	4	N	4	0	1	1	1	1	0	1	0	0	0	0	0	4	0	1	1	1	1	0
218506	3	MAIL	87102	SW	NA	NA	NA	NA	NA	NA	NA	NA	Y	1	1	0	0	Y	N	2	1	0	0	1	1	1	0	NA	Y	5	0	1	1	1	1	0	1	0	0	0	0	0	5	0	1	1	1	1	1
218695	3	MAIL	87111	NE	NA	5	3	4	5	5	5	4	Y	0	1	0	0	Y	DK	2	0	0	1	0	0	1	0	2	N	4	0	1	1	1	1	0	1	0	0	0	0	0	4	0	1	1	1	1	0
219349	3	MAIL	87114	NW	2	1	1	3	4	2	3	3	Y	1	1	0	0	DK	Y	NA	0	0	1	0	0	0	0	NA	N	NA	0	0	0	1	0	0	1	0	0	0	0	0	NA	0	0	0	0	1	0
219752	3	MAIL	87106	SE	4	5	3	2	3	2	2	1	Y	1	1	0	0	Y	N	2	0	0	1	0	0	1	0	3	N	4	0	0	1	0	1	1	0	0	0	0	0	1	4	0	1	1	0	1	0
219979	3	MAIL	87104	SW	5	5	4	5	4	3	4	3	Y	0	0	1	0	Y	DK	2	1	0	0	1	0	1	0	4	Y	4	0	0	0	1	0	0	0	0	1	1	0	0	5	0	0	1	1	0	1
220087	3	MAIL	87114	NW	3	4	3	4	4	4	4	3	DK	1	1	0	0	Y	Y	4	1	0	0	1	0	0	0	3	N	2	0	1	0	0	0	0	0	0	1	0	1	0	3	0	1	0	0	0	0
220229	3	MAIL	87111	NE	NA	NA	NA	NA	NA	NA	NA	NA	Y	0	0	1	0	Y	Y	4	0	0	0	0	0	1	0	3	Y	2	1	0	0	0	0	0	0	0	1	0	1	0	2	1	0	0	0	0	0
220311	3	MAIL	87112	NE	1	NA	1	2	5	1	3	NA	N	0	0	1	0	N	Y	4	0	1	0	0	0	0	1	1	N	1	1	0	0	0	0	0	0	0	1	0	0	0	1	1	0	0	0	0	0
220714	3	MAIL	87120	NW	4	5	4	4	5	5	5	5	Y	0	1	0	0	Y	N	1	1	0	1	1	0	0	0	4	N	4	0	0	0	1	1	0	0	0	1	0	0	0	4	0	0	0	1	1	0
220974	3	ONLINE	87112	NE	3	3	3	4	5	4	2	2	Y	0	0	1	0	N	Y	2	1	0	0	1	0	1	0	4	N	2	0	1	0	0	0	0	0	1	0	0	1	0	4	0	1	0	0	0	1
221668	3	MAIL	87107	NW	2	4	3	5	5	4	3	3	N	0	0	1	0	DK	N	1	1	0	1	1	1	1	0	3	Y	5	0	1	1	1	1	0	1	0	0	0	0	0	5	0	1	1	1	1	0
222001	3	MAIL	87123	NE	3	4	5	5	5	2	3	3	NA	0	0	1	0	Y	NA	NA	0	0	0	0	0	0	0	NA	NA	4	0	1	0	0	0	1	0	0	0	0	0	1	4	0	1	0	0	0	0
222943	3	MAIL	87112	NE	5	5	5	5	5	5	2	4	Y	1	1	0	0	Y	N	1	1	0	1	1	0	1	0	3	Y	2	0	0	0	0	0	1	0	0	1	1	0	0	2	0	0	0	0	0	0
223242	3	MAIL	87102	SW	4	4	4	4	4	4	3	3	Y	0	1	0	0	Y	DK	5	0	0	0	0	1	1	0	3	Y	4	0	0	1	1	0	0	1	0	0	0	0	0	4	0	1	1	0	0	0
223481	3	MAIL	87114	NW	2	5	2	3	4	2	3	3	Y	1	1	0	0	Y	N	2	0	0	1	1	0	1	0	2	Y	2	0	1	0	0	0	0	0	0	1	0	0	0	2	0	1	0	0	0	0
224128	3	MAIL	87106	NE	5	4	5	4	5	3	5	4	Y	1	1	0	0	Y	N	1	0	0	0	1	0	1	0	5	Y	2	0	0	0	0	0	1	0	0	0	0	0	1	2	0	0	0	0	0	1
224132	3	MAIL	87104	NW	4	5	4	5	5	5	5	4	Y	0	0	1	0	Y	Y	NA	0	0	1	1	0	1	0	4	Y	3	0	0	1	0	0	0	0	1	1	0	1	0	4	0	0	0	0	0	1
225336	3	MAIL	87106	NE	4	4	4	4	5	3	3	3	Y	0	0	1	0	Y	DK	2	0	1	0	1	0	1	0	NA	Y	4	0	0	0	1	0	0	1	0	0	0	0	0	NA	0	1	1	0	0	0
226216	3	MAIL	87112	NE	3	5	3	5	5	5	5	5	Y	0	0	1	0	Y	N	1	0	1	0	0	0	0	0	1	Y	3	0	0	0	0	1	0	0	0	0	1	0	0	3	0	0	0	1	0	0
226440	3	MAIL	87112	NE	4	4	4	4	4	4	4	4	Y	1	0	0	0	Y	N	2	1	0	0	1	0	1	0	3	N	4	0	1	1	0	0	0	0	1	0	0	0	0	4	0	1	1	0	0	0
226551	3	MAIL	87109	NE	2	2	2	4	5	4	5	5	Y	1	1	0	0	N	Y	NA	0	0	0	1	0	0	0	3	Y	2	1	1	0	0	0	0	0	1	1	1	1	0	2	1	1	0	0	0	0
226643	3	MAIL	87112	NE	NA	1	1	1	3	1	3	5	DK	0	0	1	0	DK	Y	1	0	1	1	1	0	1	0	1	N	3	0	0	0	0	0	1	0	0	0	0	0	1	3	0	0	0	0	0	0
226992	3	MAIL	87111	NE	4	5	5	5	5	5	5	5	Y	1	0	0	0	N	Y	4	0	0	1	1	0	1	0	2	Y	4	0	1	1	1	1	0	0	0	1	1	1	0	3	0	1	0	0	0	0
228123	3	MAIL	87111	NE	4	3	4	5	NA	3	3	3	Y	0	0	1	0	N	N	2	1	0	1	1	0	1	0	4	Y	4	0	1	1	1	1	0	0	0	0	1	0	0	4	0	1	1	1	1	1
228207	3	MAIL	87107	NW	5	4	4	4	4	5	5	5	Y	1	1	0	0	Y	Y	1	0	0	1	1	0	1	0	4	Y	4	0	0	0	1	0	0	1	0	0	0	0	0	NA	0	0	0	0	1	0
228727	3	MAIL	87104	NW	5	5	3	3	4	2	5	1	Y	1	1	0	0	Y	N	2	1	0	1	1	1	1	0	4	Y	NA	0	0	0	0	0	1	0	0	0	0	0	1	NA	0	0	0	0	0	0
229274	3	MAIL	87111	NE	5	3	4	4	4	2	5	2	Y	1	1	0	1	Y	N	2	1	0	0	1	1	1	0	5	Y	2	1	1	1	0	0	1	0	0	0	0	0	0	2	0	1	1	0	0	1
229450	3	MAIL	87112	NE	NA	NA	NA	NA	NA	NA	NA	NA	N	1	1	0	0	N	Y	4	0	1	0	0	0	1	0	2	Y	3	0	1	1	0	0	0	0	0	0	0	1	0	3	0	1	1	0	0	1
229756	3	MAIL	87111	NE	4	5	4	4	5	4	5	5	Y	1	1	0	0	Y	N	1	0	0	1	1	0	1	0	2	Y	4	0	1	1	0	0	0	0	0	1	0	1	0	4	0	1	1	0	0	0
229877	3	MAIL	87110	NE	4	4	4	4	4	4	4	4	Y	1	1	0	1	Y	DK	4	1	0	0	0	0	1	0	3	Y	4	0	1	1	1	0	0	0	0	1	0	0	0	4	0	1	1	0	0	0
230191	3	MAIL	87111	NE	4	5	3	3	5	2	3	2	Y	1	1	0	0	Y	Y	4	1	0	1	1	0	1	0	4	Y	4	0	1	0	0	0	0	0	0	1	1	0	0	4	0	0	1	1	0	0
231044	3	MAIL	87123	SE	3	5	2	3	5	1	2	2	Y	1	1	0	0	Y	N	2	1	0	1	1	0	1	0	3	Y	5	0	1	1	1	1	0	1	0	0	0	0	0	5	0	1	1	1	1	0
231181	3	MAIL	87102	SW	2	4	4	4	5	5	2	3	DK	0	0	1	0	Y	Y	5	1	0	1	1	0	1	0	3	N	2	0	0	0	1	0	0	0	0	1	0	1	0	3	0	1	0	0	0	0
231387	3	ONLINE	87107	NW	5	5	4	3	4	2	5	3	Y	1	1	0	0	Y	Y	5	0	0	0	0	0	1	0	5	Y	2	0	1	0	0	0	1	0	1	1	1	0	0	3	0	1	0	0	0	1
231548	3	MAIL	87110	NE	NA	NA	NA	NA	NA	NA	NA	NA	Y	1	1	0	0	Y	DK	2	1	0	0	1	0	1	0	3	N	4	0	1	1	1	0	0	0	0	1	0	0	1	4	0	1	1	1	0	0
231866	3	MAIL	87110	NE	1	2	1	2	5	2	3	1	DK	1	0	0	0	DK	Y	4	0	1	0	0	0	0	0	2	N	3	0	0	0	1	1	0	0	1	0	0	0	0	NA	0	0	0	0	0	0
232755	3	MAIL	87121	SW	NA	4	NA	4	NA	4	NA	4	NA	0	0	0	0	NA	DK	2	1	0	0	1	0	0	0	1	Y	4	0	0	0	1	0	0	0	0	0	0	1	0	3	0	0	0	0	1	0
233057	3	MAIL	87105	NW	1	3	2	3	5	2	1	2	N	0	1	0	0	N	N	1	1	0	0	0	0	0	0	1	Y	4	0	0	0	1	0	0	1	0	0	0	0	0	4	0	0	0	0	1	0
233173	3	ONLINE	87110	NE	4	3	5	4	5	3	3	3	Y	0	0	1	0	Y	N	2	0	0	1	1	0	1	0	3	N	5	0	1	1	1	1	0	0	0	0	1	0	0	NA	0	1	1	1	1	1
233191	3	MAIL	87112	NE	4	4	4	4	5	4	4	5	Y	0	1	0	0	Y	Y	4	0	1	1	0	0	0	0	3	Y	2	0	0	0	0	0	1	0	0	1	0	0	0	2	1	0	0	0	0	0
233821	3	ONLINE	87122	NE	4	4	4	5	5	5	4	5	Y	1	1	0	0	Y	Y	2	0	0	0	0	0	0	1	4	Y	3	0	1	0	0	0	0	0	0	1	0	0	0	3	0	1	0	0	0	0
234662	3	MAIL	87111	NE	NA	NA	NA	NA	NA	NA	NA	NA	N	1	1	0	0	N	N	2	1	0	1	1	0	1	0	3	Y	3	0	1	1	1	0	0	0	1	1	1	0	0	2	0	1	0	0	0	1
234881	3	ONLINE	87111	NE	4	4	4	4	4	4	4	3	Y	1	1	0	0	Y	Y	2	0	0	1	0	0	1	0	4	N	2	0	1	0	0	0	0	0	0	1	1	0	0	4	0	1	1	0	0	1
234913	3	MAIL	87120	NW	3	4	3	4	5	4	4	3	Y	0	0	1	0	Y	DK	2	1	1	0	0	1	1	0	2	N	4	0	1	1	1	0	0	0	1	1	0	0	0	3	0	1	0	0	0	0
235092	3	MAIL	87120	NW	NA	NA	NA	NA	NA	NA	NA	NA	Y	0	1	0	0	Y	N	2	1	0	1	1	0	0	0	2	Y	5	0	1	1	1	1	0	1	0	0	0	0	0	5	0	1	1	1	1	1
235784	3	MAIL	87110	NE	5	3	1	3	2	NA	3	1	Y	1	1	0	0	N	N	2	0	0	1	0	0	1	0	5	Y	5	0	0	1	0	1	0	1	0	0	0	0	0	5	0	0	1	0	1	0
236492	3	MAIL	87106	NE	3	4	3	4	4	4	3	3	Y	0	1	0	0	DK	N	1	1	0	0	1	0	1	0	3	Y	2	1	0	0	0	0	0	0	0	1	1	0	0	2	1	0	0	0	0	0
237187	3	MAIL	87120	NW	5	5	3	5	5	4	5	3	Y	1	1	0	0	Y	Y	1	1	0	1	0	0	0	0	1	N	3	0	1	1	0	0	0	0	0	1	0	1	0	3	0	1	1	0	0	0
238121	3	MAIL	87114	NW	NA	4	3	4	5	3	NA	3	Y	0	1	0	0	Y	N	2	1	0	1	1	0	0	0	4	Y	2	0	1	0	1	0	0	0	0	1	1	0	0	3	0	1	0	1	0	1
238759	3	MAIL	87105	SW	NA	NA	NA	NA	NA	NA	NA	NA	N	0	1	0	0	N	N	1	1	0	1	1	0	1	0	4	Y	5	0	1	1	1	1	0	1	0	0	0	0	0	5	0	1	1	1	1	1
239585	3	MAIL	87111	NE	2	4	1	2	5	2	1	3	DK	1	1	0	0	Y	N	1	0	0	0	0	1	1	0	4	Y	3	0	0	0	1	1	0	0	0	0	0	0	1	3	0	0	0	1	1	1
240146	3	MAIL	87114	NW	4	4	3	3	2	3	4	4	Y	0	1	0	0	Y	N	1	0	0	0	0	1	1	0	3	Y	4	0	1	1	0	0	0	0	0	1	0	1	0	4	0	1	1	0	0	0
240406	3	MAIL	87108	SE	4	5	4	4	5	4	4	5	Y	1	0	0	0	Y	Y	1	0	0	0	0	0	1	0	3	Y	4	0	0	0	1	0	0	1	0	0	0	0	0	4	0	0	0	1	0	0
240736	3	MAIL	87105	SW	2	1	4	2	4	3	5	5	Y	0	1	0	0	Y	Y	3	0	0	0	0	0	0	1	4	Y	1	1	0	0	0	0	0	0	0	1	0	0	0	2	0	1	0	0	0	0
240871	3	MAIL	87123	SE	5	5	3	3	4	1	1	1	Y	1	1	0	0	Y	N	NA	0	0	1	1	0	1	0	5	Y	NA	0	1	1	1	1	0	1	0	0	0	1	0	NA	0	1	1	1	1	1
240956	3	ONLINE	87123	NE	2	3	3	3	5	3	3	3	Y	0	0	1	0	Y	Y	4	1	0	0	0	0	0	0	3	Y	NA	0	0	0	1	0	0	0	0	1	0	0	0	3	0	1	0	0	0	0
241777	3	MAIL	87120	NW	2	4	1	2	3	2	1	2	Y	1	1	0	1	DK	Y	4	1	0	0	0	0	1	0	3	Y	2	0	1	0	0	0	0	0	0	1	0	0	0	3	0	0	0	0	0	1
241866	3	MAIL	87114	NW	2	5	2	4	5	4	5	5	Y	1	1	0	0	N	Y	2	1	1	1	1	0	1	0	5	Y	1	1	0	0	0	0	0	0	1	1	1	0	0	1	1	0	0	0	0	0
242567	3	ONLINE	87112	NE	4	5	3	3	3	1	2	3	Y	1	1	0	1	Y	N	2	1	0	0	1	0	0	0	4	Y	5	0	1	1	1	1	0	0	0	0	1	0	0	5	0	1	1	1	1	0
242582	3	MAIL	87112	NE	4	4	5	4	4	NA	3	NA	DK	0	0	1	0	Y	N	1	1	0	0	0	1	1	0	2	Y	4	0	1	0	0	0	0	0	0	0	0	0	1	4	0	1	1	0	0	1
242892	3	ONLINE	87121	SW	5	5	5	5	5	5	5	5	Y	1	0	0	0	Y	Y	2	1	0	1	1	0	1	0	4	N	5	0	1	1	1	1	0	1	0	0	0	0	0	5	0	1	1	1	1	1
243402	3	MAIL	87120	NW	5	1	4	4	5	5	4	5	Y	1	1	0	0	Y	DK	2	0	0	0	1	0	0	0	2	N	4	0	0	0	0	1	0	0	0	0	1	0	0	NA	0	0	0	0	1	1
243462	3	MAIL	87122	NE	2	4	3	4	4	3	4	3	Y	1	1	0	0	DK	Y	4	1	0	0	0	0	1	0	3	Y	3	0	0	0	0	0	1	1	0	0	0	0	0	3	0	0	0	0	0	0
244473	3	MAIL	87105	NW	4	4	2	4	5	5	4	4	N	0	1	0	0	Y	DK	1	0	1	0	0	0	0	0	3	N	4	0	1	0	0	0	0	0	0	0	0	1	0	3	0	1	0	0	0	1
244510	3	MAIL	87111	NE	3	5	1	4	5	3	3	3	Y	0	1	0	0	Y	Y	2	0	0	0	1	0	0	0	1	Y	2	1	0	0	0	0	0	0	0	1	1	0	0	2	1	0	0	0	0	0
244806	3	MAIL	87114	NW	NA	3	3	4	5	5	1	4	Y	1	0	0	0	Y	Y	2	1	1	0	0	0	1	0	3	N	2	0	0	0	1	0	0	0	0	0	0	1	0	NA	0	0	0	1	0	0
244895	3	MAIL	87107	NW	5	5	3	5	5	4	5	4	Y	1	1	0	0	Y	N	2	1	0	0	1	1	1	0	5	Y	4	0	1	1	0	0	0	1	0	0	0	0	0	4	0	1	1	0	0	1
244898	3	MAIL	87120	NW	4	3	4	4	5	3	5	5	Y	0	1	0	0	Y	Y	4	1	0	1	1	0	1	0	3	Y	2	1	0	0	0	0	0	0	0	1	1	0	1	2	1	0	0	0	0	0
245360	3	MAIL	87111	NE	3	5	3	4	4	3	4	3	N	1	1	0	0	N	N	2	1	0	1	1	0	1	0	3	Y	5	0	1	1	1	1	0	1	0	0	0	0	0	5	0	1	1	1	1	1
245497	3	MAIL	87114	NW	2	5	3	5	5	5	3	4	Y	1	1	0	0	N	N	2	1	0	1	1	0	1	0	3	Y	2	0	1	0	0	0	0	0	0	1	1	1	0	2	0	1	0	0	0	0
245641	3	ONLINE	87108	SE	4	5	5	5	5	5	3	3	Y	0	1	0	0	Y	Y	4	0	1	0	1	0	1	0	2	N	3	0	1	1	1	0	0	0	0	1	0	0	0	3	0	1	1	1	0	1
245857	3	ONLINE	87111	NE	4	3	4	5	5	5	4	4	Y	1	0	0	0	Y	Y	4	1	0	1	1	0	0	0	4	Y	3	0	0	0	1	0	0	0	0	1	0	0	0	3	0	0	0	1	0	0
246040	3	ONLINE	87102	NE	2	3	3	3	3	3	3	1	DK	0	1	0	0	Y	Y	4	0	1	0	0	0	1	0	1	Y	4	0	1	1	1	1	1	1	0	0	0	0	0	4	0	1	1	1	1	1
246672	3	MAIL	87120	NW	4	3	2	4	5	5	4	4	Y	0	1	0	0	Y	N	1	1	0	1	1	0	1	0	3	Y	5	0	1	1	1	1	0	1	0	0	0	0	0	5	0	1	1	1	1	0
246922	3	ONLINE	87109	NE	5	4	2	4	NA	5	5	5	Y	0	1	0	0	Y	N	1	1	0	1	1	1	1	0	5	Y	2	1	0	0	0	0	0	0	1	1	1	1	0	2	0	1	0	0	0	0
247834	3	MAIL	87111	NE	NA	NA	NA	NA	NA	NA	NA	NA	Y	1	1	0	0	DK	DK	4	1	0	0	1	0	0	0	NA	Y	4	0	0	1	1	0	0	0	0	1	0	0	0	4	0	0	1	1	0	0
248326	3	MAIL	87107	NW	4	5	3	4	5	3	4	2	N	1	1	0	0	DK	DK	1	0	0	1	0	0	1	0	3	N	3	0	1	1	0	0	0	0	0	1	0	0	1	3	0	1	1	0	0	0
249201	3	MAIL	87105	SW	4	NA	4	5	4	5	4	4	N	0	1	0	0	Y	Y	4	1	0	0	0	0	0	0	2	N	3	0	0	1	0	0	0	0	1	0	0	0	0	2	0	0	0	1	0	0
249760	3	MAIL	87104	NW	4	4	4	3	5	4	5	3	Y	1	1	0	1	Y	Y	4	1	0	1	1	1	1	0	4	N	2	1	0	0	0	0	0	0	0	1	0	0	0	2	1	0	0	0	0	0
250308	3	ONLINE	87105	SW	2	2	2	2	5	2	5	5	Y	1	1	0	1	N	Y	1	0	1	0	0	0	0	0	1	Y	4	0	0	0	1	0	0	0	0	0	1	0	0	4	0	0	0	1	0	0
250314	3	ONLINE	87123	NE	4	5	2	5	2	3	4	4	Y	0	1	0	0	DK	N	4	1	0	1	1	0	1	0	5	Y	4	0	1	1	1	1	0	0	0	1	0	0	0	4	0	1	1	1	1	1
251622	3	ONLINE	87121	SW	5	5	5	5	5	3	5	4	Y	0	0	1	0	Y	DK	1	1	1	0	0	0	0	0	1	N	3	0	0	0	1	0	0	0	0	1	1	0	0	3	0	1	0	0	0	0
253479	3	MAIL	87110	NE	4	5	4	5	5	4	5	3	Y	0	1	0	0	Y	Y	2	1	0	1	1	0	1	0	4	N	4	0	1	0	0	0	0	0	1	1	1	0	0	4	0	1	1	0	0	0
253614	3	MAIL	87112	NE	5	5	4	4	5	5	4	5	Y	0	1	0	0	Y	Y	1	0	0	0	1	0	1	0	NA	N	NA	0	1	1	1	1	0	0	0	1	0	0	0	NA	0	1	1	1	1	0
254423	3	ONLINE	87114	NW	3	5	5	5	5	5	5	5	Y	0	0	1	0	Y	Y	4	0	0	1	0	0	0	0	3	N	4	0	0	0	0	1	0	1	0	0	0	0	0	3	0	1	0	0	0	0
255898	3	ONLINE	87110	NE	2	3	1	3	5	3	3	3	Y	0	0	1	0	Y	Y	2	0	1	0	0	0	1	0	2	N	4	0	0	1	1	0	0	0	0	0	0	1	0	4	0	0	1	1	0	0
256184	3	MAIL	87114	NW	2	2	1	2	5	5	3	5	N	0	1	0	0	N	Y	2	0	0	0	0	0	0	1	2	Y	2	1	0	0	0	0	0	0	0	0	1	0	0	NA	1	0	0	0	0	0
256411	3	ONLINE	87113	NE	3	4	3	4	3	2	2	2	Y	0	1	0	0	Y	DK	2	1	0	1	0	0	1	0	3	Y	3	0	0	1	1	0	0	0	0	1	0	0	0	NA	0	1	1	1	0	1
257365	3	MAIL	87111	NE	2	3	2	3	5	4	2	1	Y	1	1	0	0	Y	DK	2	1	0	1	1	0	1	0	3	Y	4	0	1	1	1	1	0	1	0	0	0	0	0	5	0	1	1	1	1	1
258274	3	MAIL	87108	NE	4	5	2	5	4	2	1	1	Y	0	0	1	0	Y	Y	1	1	1	0	0	0	1	0	3	Y	4	0	1	1	1	1	0	1	0	0	0	0	0	4	0	1	1	1	1	1
258327	3	MAIL	87109	NE	3	3	2	3	4	3	2	2	DK	1	0	0	0	N	N	4	0	0	0	0	0	1	0	3	N	3	0	1	0	0	0	0	0	0	1	0	1	1	3	0	1	1	1	1	0
259057	3	MAIL	87120	NW	3	3	2	4	4	3	3	3	Y	0	0	1	0	DK	Y	2	1	0	1	0	0	0	0	2	N	2	0	1	0	0	0	0	0	0	1	0	0	0	2	0	1	0	0	0	0
259361	3	MAIL	87107	NW	4	4	3	4	5	5	4	5	Y	1	1	0	0	DK	N	1	1	0	0	1	0	1	0	1	N	4	0	1	1	1	1	0	1	0	0	0	0	0	4	0	1	1	1	1	0
260178	3	MAIL	87107	NW	4	4	4	4	3	3	3	4	Y	1	1	0	0	Y	Y	2	1	0	0	0	0	1	0	3	Y	4	0	1	1	1	1	0	0	0	0	0	0	1	4	0	1	1	1	1	1
260237	3	MAIL	87113	NE	5	5	5	4	4	3	4	2	Y	1	1	0	0	Y	N	1	1	0	0	0	1	1	0	3	Y	5	0	1	1	1	1	0	1	0	0	0	0	0	5	0	1	1	1	0	1
260418	3	MAIL	87110	NE	4	4	4	4	5	4	5	3	Y	1	1	0	0	Y	Y	4	0	0	1	0	0	0	0	4	Y	1	1	0	0	0	0	0	0	1	1	0	0	1	1	1	0	0	0	0	0
260779	3	MAIL	87121	SW	5	5	5	5	5	5	5	5	N	1	0	0	0	Y	N	4	0	0	0	0	0	1	0	1	N	NA	0	1	0	0	0	0	0	0	1	0	0	0	3	0	1	0	0	0	0
261434	3	MAIL	87111	NE	2	5	5	5	5	5	1	5	Y	1	1	0	0	N	N	2	0	0	1	1	0	1	0	4	N	2	0	1	0	0	0	0	0	1	1	1	0	0	2	0	1	0	0	0	1
262556	3	MAIL	87105	NW	3	4	3	NA	4	3	5	3	N	1	1	0	0	Y	Y	4	0	0	0	0	0	0	1	3	Y	2	0	1	0	0	0	0	0	0	1	0	1	0	2	0	1	0	0	0	0
262639	3	MAIL	87121	NW	4	5	4	4	5	4	4	4	Y	1	1	0	0	Y	Y	4	1	0	1	1	0	1	0	3	N	4	0	1	1	0	0	0	0	0	0	0	0	1	5	0	0	1	0	1	1
262641	3	MAIL	87123	SE	3	5	3	5	5	4	2	1	Y	1	1	0	0	Y	Y	2	1	0	1	1	1	1	0	4	Y	NA	0	1	0	1	0	0	0	0	0	1	0	1	4	0	1	0	1	0	1
262808	3	MAIL	87104	NW	NA	NA	NA	NA	NA	NA	NA	NA	NA	0	0	0	0	NA	N	NA	0	0	1	1	0	1	0	5	NA	5	0	0	0	0	1	0	1	0	0	0	0	0	4	0	0	1	0	0	0
262956	3	MAIL	87112	NE	2	5	3	4	5	4	1	3	Y	0	1	0	0	N	N	1	0	0	1	0	0	1	0	3	Y	4	0	1	1	1	1	0	1	0	0	0	0	0	5	0	1	1	1	1	0
263349	3	MAIL	87113	NE	3	NA	5	1	4	5	3	5	Y	0	1	0	0	DK	N	1	0	0	1	1	0	0	0	4	Y	3	0	1	1	1	0	0	1	0	0	0	0	0	4	0	0	1	1	0	0
263411	3	MAIL	87111	NE	2	3	1	4	4	3	1	4	N	1	1	0	0	N	N	1	0	0	0	1	0	1	0	2	Y	3	0	1	1	1	1	0	0	0	0	1	1	0	3	0	1	1	1	1	1
263553	3	ONLINE	87120	NW	4	5	3	5	5	4	4	5	Y	0	1	0	0	Y	Y	2	0	1	0	0	0	1	0	3	Y	4	0	0	1	1	0	0	1	0	0	0	0	0	NA	0	0	0	1	0	0
263664	3	MAIL	87120	NW	5	5	3	4	4	2	1	2	Y	1	1	0	0	Y	N	1	0	0	0	1	0	1	0	4	Y	4	0	1	1	1	1	0	1	0	0	0	0	0	5	0	1	1	1	1	1
263705	3	ONLINE	87123	NE	3	5	2	2	4	4	4	4	Y	0	1	0	0	Y	N	1	1	0	0	0	1	1	0	3	Y	2	0	1	0	0	0	0	0	0	1	0	1	0	3	0	1	0	0	0	0
263747	3	MAIL	87114	NW	5	5	4	5	5	5	5	5	Y	1	0	0	0	Y	Y	1	1	0	1	1	0	1	0	3	Y	4	0	0	0	1	0	0	0	0	0	0	1	0	5	0	1	0	1	0	1
265102	3	MAIL	87105	SW	3	3	5	5	5	5	3	5	N	1	1	0	0	Y	N	1	0	0	1	1	0	0	0	3	Y	3	0	0	0	0	1	0	1	0	0	0	0	0	3	0	0	0	0	1	0
265562	3	ONLINE	87102	SE	4	4	4	4	4	3	4	3	Y	1	1	0	0	Y	N	1	1	1	1	0	0	1	0	5	Y	4	0	1	1	1	1	0	1	0	0	0	0	0	4	0	1	1	1	1	0
266005	3	ONLINE	87114	NW	3	5	4	3	4	4	4	3	N	0	1	0	0	Y	Y	5	1	0	0	0	0	1	0	2	Y	3	0	1	1	1	1	0	1	0	0	0	0	0	3	0	1	1	1	1	1
266503	3	MAIL	87121	SW	3	3	3	4	4	4	4	NA	N	1	1	0	0	Y	NA	NA	0	0	0	0	0	0	0	NA	NA	5	0	0	0	0	1	0	0	1	0	0	0	0	5	0	0	0	1	0	0
266821	3	MAIL	87107	NW	3	4	2	3	2	2	1	2	Y	1	1	0	0	Y	N	1	0	0	0	1	0	1	0	3	Y	5	0	1	1	1	1	0	1	0	0	0	0	0	5	0	1	1	1	1	1
266830	3	MAIL	87105	SW	4	5	5	4	5	4	5	5	Y	0	1	0	0	Y	N	1	0	0	1	1	0	1	0	3	N	5	0	0	0	0	1	0	1	0	0	0	0	0	5	0	0	0	0	1	0
267521	3	MAIL	87111	NE	5	5	5	4	5	5	5	5	Y	1	1	0	0	Y	N	1	1	0	1	1	1	1	0	NA	Y	5	0	1	1	1	1	0	1	0	0	0	0	0	5	0	1	1	1	1	1
267540	3	MAIL	87114	NW	4	3	5	2	5	4	1	3	Y	1	1	0	0	Y	DK	2	0	0	0	0	0	1	0	3	Y	4	0	0	0	0	1	0	1	0	0	0	0	0	4	0	1	1	1	1	1
268078	3	MAIL	87111	NE	2	3	3	4	4	3	4	3	N	1	1	0	0	N	N	2	0	0	1	1	0	1	0	3	N	3	0	1	0	0	0	0	0	0	1	1	0	0	3	0	1	0	0	0	1
268412	3	MAIL	87111	NE	3	5	3	3	5	4	2	5	Y	0	1	0	0	Y	N	2	0	0	1	1	0	1	0	4	Y	3	0	1	0	1	0	0	0	0	1	0	0	0	3	0	1	0	1	0	0
269059	3	MAIL	87111	NE	4	3	3	4	5	2	4	2	Y	0	1	0	0	N	Y	1	0	0	1	1	0	1	0	4	Y	4	0	1	1	1	1	0	1	0	0	0	0	0	4	0	1	1	1	1	0
269509	3	MAIL	87107	NW	5	4	3	4	NA	2	3	3	Y	1	1	0	0	Y	Y	1	1	0	1	1	0	1	0	4	Y	4	0	1	1	0	0	0	0	0	1	0	0	0	4	0	1	1	0	0	1
269805	3	MAIL	87111	NE	4	5	3	4	5	4	4	4	Y	1	1	0	0	N	N	1	1	0	1	1	0	1	0	3	Y	2	0	1	0	0	0	0	0	0	1	0	0	1	3	0	1	0	0	0	1
270056	3	MAIL	87102	NW	4	4	3	3	4	4	5	3	Y	1	1	0	0	Y	Y	5	1	0	1	1	0	1	0	3	Y	4	0	1	1	1	0	0	0	1	0	0	0	1	4	0	1	1	1	0	0
271019	3	MAIL	87106	SE	5	5	5	5	5	5	5	1	Y	1	1	0	0	Y	DK	2	0	0	1	1	0	1	0	2	Y	5	0	1	1	1	1	0	1	0	0	0	0	0	5	0	1	1	1	1	0
271658	3	MAIL	87121	SW	2	5	2	4	5	3	1	1	DK	0	0	1	0	N	N	5	0	1	0	0	0	1	0	1	N	4	0	0	0	1	1	0	1	0	0	0	0	0	4	0	0	0	1	1	1
271978	3	MAIL	87107	NW	5	5	5	5	5	4	5	5	Y	1	1	0	0	Y	Y	4	1	0	0	1	0	0	0	3	Y	4	0	1	1	1	0	0	0	0	0	0	0	1	4	0	1	1	1	0	0
272975	3	MAIL	87120	NW	5	5	5	4	3	2	2	1	Y	1	1	0	0	Y	N	5	1	0	1	1	0	1	0	3	Y	5	0	1	1	1	1	0	0	0	0	1	0	0	5	0	1	1	1	0	0
273761	3	MAIL	87114	NW	NA	NA	NA	NA	NA	NA	NA	NA	Y	1	0	0	0	DK	N	1	0	0	0	0	0	1	0	4	N	5	0	0	0	0	1	0	1	0	0	0	0	0	4	0	0	0	1	0	0
274043	3	MAIL	87105	SW	5	5	3	5	5	5	5	5	N	1	1	0	0	N	N	2	0	1	0	1	0	1	0	2	N	4	0	1	1	1	0	0	1	0	0	0	1	0	4	0	1	1	1	0	0
274627	3	ONLINE	87111	NE	2	5	5	5	5	1	3	2	Y	1	1	0	0	N	N	1	0	0	0	0	0	0	1	3	Y	2	0	0	0	0	0	1	0	0	0	0	0	1	2	0	1	0	0	1	0
274823	3	MAIL	87112	NE	5	5	5	5	5	5	5	5	Y	1	1	0	0	Y	DK	2	0	1	1	1	0	1	0	3	Y	1	1	0	0	0	0	0	0	1	1	1	1	0	1	1	0	0	0	0	0
274918	3	MAIL	87114	NW	5	5	5	5	5	5	3	2	Y	0	0	1	0	Y	Y	2	1	0	0	0	0	1	0	3	N	4	0	1	0	0	0	0	0	0	1	1	0	0	NA	0	0	0	0	0	0
275561	3	MAIL	87110	NE	5	5	5	NA	5	5	5	5	Y	0	0	1	0	DK	Y	NA	0	0	1	1	0	1	0	5	Y	1	1	0	0	0	0	0	0	1	1	1	0	0	1	0	0	0	0	0	0
275777	3	MAIL	87114	NW	NA	NA	NA	NA	NA	NA	NA	NA	NA	0	0	0	0	NA	DK	2	1	0	1	1	0	1	0	3	N	1	1	0	0	0	0	0	0	0	1	0	0	0	1	1	0	0	0	0	0
276231	3	MAIL	87109	NE	5	5	4	4	5	3	5	3	Y	1	1	0	0	Y	N	2	0	0	0	0	0	1	0	3	Y	4	0	0	1	1	1	0	1	0	0	0	0	0	4	0	0	1	1	1	1
276688	3	MAIL	87110	NE	3	3	4	5	5	4	1	4	Y	1	1	0	0	Y	N	2	1	0	1	1	0	1	0	3	Y	4	0	1	0	0	1	0	0	0	0	0	1	0	5	0	1	0	1	0	0
276724	3	MAIL	87120	NW	4	4	4	4	5	5	4	4	Y	0	1	0	0	DK	Y	1	0	1	0	0	0	1	0	3	Y	2	0	1	0	0	0	0	0	1	1	1	1	0	3	0	1	0	0	0	0
276915	3	ONLINE	87109	NE	4	5	1	5	5	1	4	2	Y	1	1	0	1	Y	N	1	0	0	1	1	0	1	0	3	Y	5	0	0	1	1	1	0	0	0	0	1	0	1	5	0	0	1	1	1	1
277052	3	MAIL	87108	NE	2	3	3	2	2	3	3	3	Y	1	1	0	0	Y	Y	1	0	1	0	0	0	0	0	4	Y	5	0	0	0	1	1	0	1	0	0	0	0	0	5	0	0	1	1	1	1
277694	3	ONLINE	87123	NE	4	4	4	4	5	NA	1	1	Y	0	1	0	0	N	N	1	1	0	1	0	0	1	0	4	Y	3	0	1	1	0	0	0	0	0	1	0	0	0	3	0	1	1	0	0	0
278192	3	ONLINE	87107	NW	3	3	3	3	4	2	4	3	Y	1	1	0	0	Y	N	1	1	0	1	1	0	1	0	5	Y	5	0	0	1	1	1	0	1	0	0	0	0	0	5	0	0	1	1	1	0
278711	3	MAIL	87123	SE	4	4	3	4	5	3	4	1	Y	1	0	0	0	Y	N	2	1	0	0	1	0	1	0	4	Y	5	0	1	1	1	1	0	1	0	0	0	0	0	5	0	1	1	1	1	1
280051	3	MAIL	87110	NE	4	5	4	4	5	3	5	3	Y	0	1	0	0	Y	N	1	1	0	1	1	0	1	0	3	Y	4	0	0	1	0	1	0	1	0	0	0	0	0	3	0	0	1	1	1	0
280083	3	MAIL	87110	NE	3	5	1	5	5	2	3	4	Y	1	1	0	0	N	Y	2	1	0	0	1	1	0	0	4	Y	4	0	0	1	1	1	0	1	0	0	1	0	0	5	0	0	1	1	1	1
280234	3	MAIL	87120	NW	5	5	4	4	5	5	5	5	Y	1	1	0	0	Y	N	2	1	0	1	1	0	1	0	2	N	2	1	0	0	0	0	0	0	0	1	0	0	0	2	1	0	0	0	0	0
229789	3	MAIL	87107	NW	4	5	3	5	5	4	5	4	Y	1	1	0	0	Y	Y	4	0	1	0	0	0	0	0	5	Y	1	1	0	0	0	0	0	0	0	1	0	0	0	2	0	1	0	0	0	0
122690	3	MAIL	87107	NW	4	3	2	3	1	1	1	1	Y	1	1	0	0	Y	N	1	1	0	1	0	1	1	0	4	N	5	0	1	1	1	1	0	1	0	0	0	0	0	5	0	1	1	1	1	1
210201	3	ONLINE	NA	NA	3	4	4	4	5	4	3	3	Y	0	1	0	1	DK	Y	5	1	0	1	1	0	0	0	4	Y	2	1	0	0	0	0	0	0	0	0	1	0	0	2	1	0	0	0	0	0
100123	4	MAIL	87120	NW	3	2	3	3	4	4	3	4	Y	1	1	0	0	Y	N	1	1	0	1	0	0	0	0	4	Y	2	0	1	0	0	1	0	1	0	0	0	0	0	3	0	1	0	0	1	0
100290	4	MAIL	87111	NE	NA	NA	NA	NA	NA	NA	NA	NA	Y	0	1	0	0	DK	N	2	1	0	1	1	0	1	0	3	Y	3	0	1	0	0	0	0	0	0	1	0	0	0	3	0	1	0	0	0	0
101802	4	MAIL	87123	NE	5	5	5	5	5	4	5	5	Y	0	0	1	0	Y	Y	1	1	0	1	0	0	0	0	5	N	2	0	1	0	0	0	0	0	1	1	1	0	0	2	0	1	0	0	0	0
102688	4	MAIL	87107	NW	NA	NA	NA	NA	NA	NA	NA	NA	NA	0	0	0	0	NA	Y	4	1	0	0	0	0	0	0	NA	NA	2	0	0	0	0	0	0	0	1	0	0	0	0	4	0	1	0	0	0	0
102913	4	ONLINE	87109	NE	4	5	3	3	2	2	3	2	Y	0	1	0	0	Y	Y	5	1	0	0	1	0	1	0	3	N	4	0	0	1	1	0	0	0	0	0	0	0	1	4	0	0	1	1	0	1
103012	4	MAIL	87114	NW	3	4	3	4	5	3	4	3	Y	1	1	0	0	Y	Y	2	1	1	1	1	0	1	0	3	Y	2	0	0	0	0	0	1	0	1	1	1	1	1	3	0	1	1	1	0	0
104232	4	MAIL	87112	NE	5	4	4	3	5	4	4	5	Y	0	1	0	1	Y	N	1	0	0	1	0	0	1	0	3	N	4	0	0	1	1	0	0	0	0	0	0	1	0	4	0	0	0	1	0	0
104996	4	MAIL	87123	SE	3	4	4	5	5	3	2	2	Y	1	1	0	0	Y	N	1	1	0	1	1	1	1	0	4	Y	2	0	1	0	0	0	0	0	0	1	1	0	0	2	0	1	0	0	0	0
105076	4	MAIL	87120	NW	4	5	4	4	3	3	4	3	Y	1	1	0	0	Y	N	2	1	0	0	0	0	0	0	3	Y	4	0	1	1	0	0	0	0	0	1	0	0	0	4	0	1	1	1	0	0
105204	4	ONLINE	87123	NE	5	4	3	4	3	2	4	2	Y	1	1	0	0	Y	N	2	1	0	1	1	1	1	0	4	Y	5	0	1	1	1	1	0	1	0	0	0	0	0	5	0	1	1	1	1	1
105299	4	ONLINE	87106	NE	4	3	3	3	4	4	4	3	Y	1	1	0	0	Y	DK	1	0	1	1	1	0	0	0	4	Y	5	0	0	1	1	1	0	1	0	0	0	0	1	4	0	0	1	1	1	1
105325	4	ONLINE	87112	NE	4	4	2	4	4	2	NA	1	Y	0	1	0	0	Y	DK	1	1	0	0	1	1	1	0	3	Y	4	0	1	1	1	1	1	1	0	0	0	0	0	4	0	1	1	1	1	1
106045	4	MAIL	87104	NW	5	5	3	4	4	2	3	2	Y	1	1	0	0	Y	Y	2	1	0	1	1	1	1	0	3	Y	4	0	1	1	1	0	0	0	0	1	0	0	0	4	0	1	1	1	0	0
106182	4	MAIL	87120	NW	3	3	3	3	4	4	3	4	DK	1	0	0	0	N	Y	4	1	0	0	0	0	0	0	2	N	2	1	0	0	0	0	0	0	0	1	0	0	0	3	0	0	0	0	0	0
106253	4	MAIL	87110	NE	4	5	4	4	4	3	3	3	Y	0	1	0	0	Y	Y	2	0	0	1	0	0	1	0	3	Y	4	0	1	1	1	1	1	1	0	0	0	0	0	5	0	1	1	1	1	1
106534	4	MAIL	87105	SW	NA	3	4	4	NA	3	3	3	N	0	1	0	0	Y	Y	4	0	0	0	0	0	1	0	1	N	2	0	0	0	1	0	0	0	0	1	0	0	0	3	0	0	0	1	0	0
107667	4	MAIL	87111	NE	3	3	2	3	2	2	2	2	Y	0	0	1	0	Y	N	2	0	0	0	0	0	1	0	2	N	3	0	0	1	1	1	0	0	0	1	0	0	0	3	0	0	1	1	1	0
107708	4	MAIL	87121	SW	NA	NA	NA	NA	NA	NA	NA	NA	Y	1	1	0	0	Y	N	1	1	0	1	1	0	1	0	NA	Y	2	1	0	0	0	0	0	0	0	1	1	0	0	4	0	1	0	0	0	1
107817	4	MAIL	87112	NE	4	3	3	4	4	3	2	2	Y	1	1	0	0	Y	N	1	1	0	1	1	1	1	0	2	Y	4	0	1	1	1	1	0	1	0	0	0	0	0	5	0	1	1	1	1	1
107916	4	MAIL	87107	NW	4	NA	4	5	5	5	4	5	Y	1	1	0	0	Y	N	1	0	1	1	1	0	1	0	5	Y	1	1	0	0	0	0	0	0	1	1	1	0	0	1	1	0	0	0	0	0
108051	4	MAIL	87107	NW	3	5	4	5	3	4	4	5	Y	0	1	0	0	Y	Y	4	0	0	0	0	0	1	0	3	N	2	0	1	0	0	0	0	0	0	1	1	0	1	NA	0	1	0	0	0	0
108321	4	ONLINE	87120	NW	5	4	4	5	5	1	5	4	Y	0	0	1	0	Y	Y	2	1	0	1	0	1	1	0	2	Y	3	0	1	1	0	0	0	1	0	0	0	0	0	4	0	1	1	1	0	0
108440	4	MAIL	87112	NE	4	3	4	4	5	3	1	3	Y	1	1	0	0	Y	Y	5	1	0	1	0	1	1	0	3	Y	5	0	1	1	1	1	0	0	0	1	0	0	0	5	0	1	1	1	1	1
108548	4	MAIL	87104	NW	4	3	5	3	2	2	3	2	Y	1	1	0	0	Y	N	1	1	0	0	0	0	1	0	4	Y	4	0	1	1	1	0	0	1	0	0	0	0	0	4	0	1	1	1	1	0
108819	4	MAIL	87108	SE	NA	NA	NA	NA	NA	NA	NA	NA	DK	1	1	0	0	DK	N	2	1	1	1	1	0	1	0	2	Y	3	0	1	0	0	0	0	1	0	0	0	0	0	3	0	1	0	0	1	1
109520	4	MAIL	87121	SW	NA	NA	NA	NA	NA	NA	NA	NA	Y	0	1	0	0	Y	Y	4	1	0	0	0	0	1	0	4	N	3	0	0	0	1	0	0	0	0	1	0	0	0	3	0	0	0	0	1	0
109609	4	MAIL	87112	NE	3	4	4	4	5	5	1	4	Y	1	1	0	0	N	N	2	0	0	1	1	0	1	0	2	Y	NA	0	0	0	0	0	0	0	0	0	0	0	0	4	0	0	0	1	0	0
110053	4	MAIL	87123	SE	4	2	2	3	5	3	4	3	N	1	1	0	0	N	N	2	1	0	1	1	0	1	0	3	Y	5	0	0	1	1	1	0	1	0	0	0	0	0	5	0	0	1	1	1	0
110927	4	MAIL	87111	NE	4	4	4	3	4	3	4	3	Y	0	0	1	0	Y	DK	4	0	0	1	0	0	1	0	2	N	2	0	1	0	0	0	0	0	0	0	1	0	0	2	0	1	0	0	0	0
110944	4	MAIL	87105	SW	5	4	2	4	5	5	5	4	Y	0	1	0	0	Y	Y	NA	1	0	0	1	0	1	0	4	Y	3	0	1	1	0	0	0	0	0	1	0	0	0	4	0	1	1	0	0	1
112016	4	ONLINE	87108	NE	4	3	4	3	3	2	4	2	Y	1	1	0	0	Y	N	1	1	0	1	1	1	1	0	3	Y	3	0	1	1	1	0	0	0	1	1	1	0	0	5	0	1	1	1	0	1
112042	4	MAIL	87106	NE	NA	NA	NA	NA	NA	NA	NA	NA	Y	1	0	0	0	Y	N	2	1	0	1	1	0	1	0	2	Y	4	0	1	1	1	0	0	0	1	1	0	0	0	5	0	1	0	1	1	1
112280	4	ONLINE	87121	SW	5	4	4	5	5	5	5	4	Y	1	1	0	0	Y	N	1	1	0	1	1	0	0	0	4	Y	4	0	0	0	0	1	0	1	0	0	0	0	0	4	0	0	0	1	1	1
112560	4	MAIL	87107	NE	5	NA	3	5	5	4	4	4	Y	0	0	1	0	Y	N	2	1	0	1	1	0	1	0	3	N	2	1	0	0	0	0	0	0	1	1	1	0	0	3	0	1	0	0	0	0
112675	4	MAIL	87114	NW	4	5	5	5	5	5	5	3	Y	1	1	0	0	Y	N	2	0	1	0	1	0	0	0	5	Y	5	0	0	0	1	1	0	1	0	0	0	0	0	4	0	0	0	0	1	1
113130	4	ONLINE	87107	NW	2	4	3	3	4	3	3	1	Y	1	1	0	0	N	Y	5	0	0	1	0	1	1	0	4	Y	4	0	0	1	0	0	0	0	0	1	0	0	0	4	0	0	1	0	0	0
113563	4	MAIL	87109	NE	NA	3	2	3	3	2	1	2	Y	1	1	0	0	N	N	1	1	0	1	0	0	1	0	3	Y	NA	0	1	0	1	1	0	0	0	0	0	1	0	5	0	1	1	1	0	1
114239	4	MAIL	87107	NW	NA	NA	NA	NA	NA	NA	NA	NA	Y	0	1	0	0	Y	Y	4	0	0	1	0	0	0	0	4	Y	1	0	0	0	1	0	0	0	1	0	0	0	0	1	0	0	0	1	0	0
114535	4	MAIL	87114	NW	2	4	4	5	5	4	5	3	Y	0	1	0	0	DK	Y	5	0	0	1	1	0	1	0	NA	Y	2	1	0	0	0	0	0	0	0	0	0	0	1	2	0	0	0	0	0	0
115946	4	MAIL	87109	NE	4	5	3	5	5	3	4	3	Y	1	1	0	0	Y	DK	2	1	0	1	1	0	1	0	3	Y	4	0	1	1	1	1	0	0	0	1	0	0	1	4	0	1	1	1	1	1
116010	4	MAIL	87108	SE	NA	NA	NA	NA	NA	NA	NA	NA	Y	1	1	1	1	Y	N	2	0	0	1	1	0	1	0	NA	N	4	0	1	1	1	1	0	0	0	0	0	1	0	4	0	1	1	1	1	0
116241	4	MAIL	87123	NE	3	3	2	2	4	2	2	1	Y	1	1	0	0	Y	DK	2	1	0	1	0	1	1	0	4	Y	4	0	1	1	1	1	0	1	0	0	0	0	0	4	0	1	1	1	1	1
116256	4	MAIL	87105	SW	5	5	4	5	5	2	2	2	Y	1	1	0	1	Y	N	2	1	0	1	1	1	1	0	4	Y	4	0	0	1	1	1	0	1	0	0	0	0	1	4	0	0	1	1	1	1
116483	4	MAIL	87105	SW	4	5	4	4	5	4	4	5	Y	1	1	0	0	Y	DK	4	0	0	0	0	0	1	0	3	Y	3	0	1	1	1	1	0	0	0	1	1	0	0	4	0	1	1	1	0	1
116898	4	MAIL	87121	SW	5	5	5	5	5	5	5	5	Y	1	1	0	0	Y	Y	4	1	0	1	1	1	1	0	5	Y	3	0	1	0	0	0	0	0	0	0	1	0	0	4	0	1	1	0	0	1
117051	4	MAIL	87105	SW	3	4	5	4	5	5	5	5	Y	1	0	0	0	Y	Y	4	1	0	0	0	0	0	0	NA	N	NA	0	1	0	0	0	0	0	1	0	0	0	0	2	0	1	0	0	0	0
117395	4	MAIL	87121	SW	4	5	4	4	5	5	4	4	Y	1	1	0	0	Y	Y	4	1	0	1	1	0	1	0	4	Y	4	0	0	0	1	1	0	1	0	0	0	0	0	4	0	0	0	1	1	1
117491	4	MAIL	87110	NE	4	3	4	3	4	3	2	3	Y	1	0	0	0	DK	N	1	0	1	0	0	0	1	0	1	Y	4	0	0	0	0	1	0	1	0	0	0	0	0	4	0	1	0	0	0	0
117938	4	MAIL	87106	SE	3	4	3	4	4	1	3	2	Y	1	1	0	0	Y	N	1	1	0	1	0	0	1	0	3	Y	5	0	0	0	0	1	0	1	0	0	0	0	0	5	0	0	0	0	1	0
118531	4	MAIL	87110	NE	4	3	3	4	4	2	3	2	Y	1	1	0	0	Y	NA	1	1	0	1	0	0	1	0	4	Y	4	0	1	1	1	1	0	1	0	0	0	0	0	4	0	1	1	1	1	1
118631	4	MAIL	87120	NW	4	4	4	5	3	3	3	3	Y	1	1	0	1	Y	N	2	1	0	1	1	0	1	0	4	Y	4	0	1	1	0	0	0	0	0	1	0	0	0	4	0	1	1	0	0	0
118780	4	MAIL	87107	NW	NA	4	NA	3	5	4	NA	4	Y	0	0	1	0	Y	Y	4	1	0	1	0	0	0	0	1	N	2	1	0	0	0	0	0	0	0	1	0	0	0	1	1	0	0	0	0	0
118787	4	MAIL	87111	NE	3	4	3	4	5	2	3	2	Y	1	1	0	0	N	DK	2	1	0	1	1	0	1	0	4	Y	5	0	1	0	0	1	0	0	0	0	1	0	0	4	0	1	0	0	1	0
119237	4	MAIL	87106	NE	NA	5	3	5	5	3	3	3	Y	1	1	0	1	Y	DK	2	1	1	1	1	0	1	0	4	Y	4	0	1	1	1	0	0	0	0	0	0	0	1	4	0	1	1	1	0	0
119306	4	MAIL	87106	NE	4	3	4	5	5	1	1	3	Y	0	1	0	0	Y	N	2	1	0	1	1	0	0	0	5	Y	4	0	1	0	1	1	0	1	0	0	0	0	0	5	0	1	0	1	1	1
119928	4	MAIL	87111	NE	5	4	5	5	5	5	5	5	Y	1	1	0	0	Y	Y	2	0	0	1	0	0	1	0	NA	Y	2	1	0	0	0	0	0	0	1	1	0	0	0	2	0	1	1	0	0	1
120640	4	MAIL	87120	NW	NA	NA	NA	NA	NA	NA	NA	NA	Y	0	0	1	0	Y	N	2	0	0	0	1	0	1	0	3	N	1	1	0	0	0	0	1	0	1	0	0	0	0	4	0	0	0	0	0	1
121166	4	MAIL	87110	NE	4	3	4	4	4	3	4	3	Y	1	1	0	0	Y	DK	2	1	1	1	1	1	1	0	4	Y	2	1	0	0	0	0	0	0	1	1	1	0	0	2	1	0	0	0	0	0
121494	4	MAIL	87120	NW	5	5	5	5	5	5	5	5	Y	0	0	1	0	Y	Y	4	0	0	1	0	0	1	0	3	N	2	0	1	0	0	0	0	0	0	0	0	1	0	3	0	0	1	0	0	0
121910	4	MAIL	87114	NW	5	5	3	4	5	3	3	2	Y	0	1	0	0	DK	N	2	1	0	1	0	0	1	0	3	N	2	0	1	0	0	0	0	0	1	1	1	0	0	3	0	1	0	0	0	1
122313	4	MAIL	87107	NW	4	4	4	4	4	4	5	5	Y	1	0	0	0	DK	Y	1	0	0	1	0	0	0	0	3	N	3	0	0	0	1	0	0	0	0	1	0	0	0	3	0	1	0	0	0	0
122759	4	MAIL	87120	NW	3	4	2	3	4	2	3	1	N	1	1	0	0	DK	DK	2	0	0	1	1	0	1	0	3	N	3	0	0	1	0	1	0	0	0	0	0	0	1	3	0	0	1	0	1	0
123152	4	MAIL	87111	NE	3	4	4	5	4	5	1	4	N	1	1	0	0	N	N	1	1	0	1	1	0	1	0	4	Y	4	0	1	0	0	0	0	1	0	0	0	0	0	4	0	1	0	0	0	0
123491	4	MAIL	87111	NE	3	5	2	5	5	5	3	3	N	1	0	0	0	Y	N	2	1	0	0	0	0	0	0	2	Y	4	0	1	1	1	0	0	0	0	1	0	0	0	4	0	1	1	1	0	0
123500	4	MAIL	87121	SW	2	2	NA	5	5	4	4	4	DK	0	0	1	0	DK	Y	4	0	0	1	0	0	0	0	2	Y	1	0	0	0	1	0	0	0	1	0	0	0	0	2	1	0	0	0	0	0
124150	4	MAIL	87123	NE	3	5	2	1	5	4	1	4	Y	1	1	0	0	N	N	1	1	0	1	0	0	1	0	4	Y	4	0	1	1	1	1	0	1	0	0	0	0	0	4	0	1	1	1	0	0
124174	4	MAIL	87108	SE	4	4	5	3	3	4	5	5	Y	1	1	0	1	Y	N	1	0	1	1	1	0	1	0	4	Y	5	0	0	1	1	1	0	1	0	0	0	0	0	5	0	0	1	1	1	1
126518	4	ONLINE	87104	NW	5	3	3	4	3	2	4	2	Y	1	1	0	0	Y	N	5	1	1	1	1	1	1	0	5	Y	5	0	1	1	0	1	0	0	0	0	1	0	1	5	0	1	1	1	1	0
126576	4	MAIL	87109	NE	3	3	1	4	4	5	4	5	N	0	0	1	0	N	N	2	0	0	0	0	0	0	1	1	N	3	1	0	0	0	0	0	0	0	0	1	0	0	3	1	0	0	0	0	0
127159	4	MAIL	87105	SW	3	5	5	5	5	5	5	5	Y	1	1	0	0	Y	Y	2	0	0	1	1	0	1	0	1	Y	2	1	0	0	0	0	0	0	0	0	1	0	0	4	0	0	0	0	0	1
127160	4	MAIL	87110	NE	3	4	3	2	4	2	1	2	Y	0	0	1	0	Y	N	2	0	0	1	1	0	1	0	3	N	4	0	1	1	1	0	0	0	1	1	0	0	0	5	0	1	1	1	0	0
127274	4	ONLINE	87111	NE	3	5	2	5	5	5	1	2	Y	1	1	0	0	DK	N	2	1	0	0	0	0	1	0	3	N	4	0	0	1	1	1	0	1	0	0	0	0	0	4	0	0	0	0	1	1
127479	4	MAIL	87109	NE	4	3	3	4	4	4	3	4	Y	0	0	1	0	Y	DK	5	1	0	1	1	0	1	0	3	N	4	0	0	0	0	1	0	1	0	0	0	0	0	5	0	0	0	0	0	1
127906	4	ONLINE	87105	SW	2	5	4	4	5	5	3	4	Y	1	1	0	0	Y	Y	5	0	1	1	1	0	0	0	3	Y	2	0	0	0	0	0	1	0	0	1	0	0	0	3	0	1	0	0	0	0
128181	4	MAIL	87111	NE	2	5	1	3	4	3	3	1	DK	0	0	1	0	Y	Y	4	1	0	1	0	0	1	0	3	Y	2	0	1	0	0	0	0	0	0	1	0	1	0	2	0	1	0	0	0	0
128773	4	ONLINE	87111	NE	5	5	1	5	3	2	4	3	Y	0	1	0	0	Y	DK	4	1	0	0	0	0	1	0	3	Y	3	0	1	0	0	0	0	0	0	1	0	0	0	3	0	1	0	0	0	0
128785	4	ONLINE	87111	NE	3	4	5	4	5	3	3	3	DK	1	1	0	0	Y	N	1	0	0	1	1	0	1	0	3	Y	3	0	1	0	0	0	1	0	0	1	0	1	0	4	0	1	0	0	0	0
129073	4	ONLINE	87120	NW	3	4	4	4	5	1	1	1	Y	0	1	0	0	Y	N	2	0	0	0	1	0	1	0	4	Y	5	0	0	1	1	1	0	1	0	0	0	0	0	5	0	0	1	1	1	1
129135	4	MAIL	87112	NE	3	5	3	4	5	4	5	3	Y	0	1	0	0	Y	N	1	1	0	1	1	0	1	0	3	N	4	0	1	1	1	1	0	1	0	0	0	0	0	4	0	1	1	1	1	0
129864	4	MAIL	87107	NW	3	5	2	4	4	2	2	2	Y	0	1	0	0	Y	Y	2	0	1	1	0	0	0	0	2	N	3	0	0	1	0	0	0	0	0	1	0	0	0	3	0	0	1	0	0	0
130420	4	MAIL	87120	NW	3	4	3	4	5	5	5	5	DK	1	1	0	0	N	Y	4	1	0	1	1	0	1	0	3	Y	1	0	0	0	0	0	0	0	0	1	0	0	0	1	0	0	0	0	0	0
131017	4	ONLINE	87106	NE	5	5	5	5	5	1	5	2	Y	1	1	0	0	Y	Y	2	1	0	1	1	0	1	0	4	Y	2	0	1	0	0	0	0	0	1	1	1	0	0	4	0	1	1	0	0	1
131756	4	MAIL	87114	NW	4	5	5	4	5	5	5	4	Y	1	1	0	0	Y	Y	2	1	0	1	1	0	0	0	3	Y	5	0	1	1	0	0	0	0	0	1	1	0	0	4	0	1	1	0	0	0
131910	4	ONLINE	87112	NE	3	4	3	4	4	2	3	1	N	1	1	0	0	Y	N	2	0	1	1	0	0	1	0	3	Y	5	0	1	1	1	1	0	1	0	0	0	0	0	5	0	1	1	1	1	1
132068	4	MAIL	87111	NE	NA	NA	NA	NA	NA	NA	NA	NA	NA	0	0	0	0	NA	Y	4	0	0	1	1	0	0	0	3	Y	2	1	0	0	0	0	0	0	0	1	0	0	0	2	1	0	0	0	0	0
132516	4	MAIL	87121	SW	NA	NA	NA	NA	NA	NA	NA	NA	NA	0	0	0	0	NA	Y	1	0	0	1	0	0	0	0	2	N	4	0	0	0	1	0	0	0	0	1	0	0	0	4	0	0	0	1	0	0
132720	4	MAIL	87114	NW	2	5	4	5	5	2	1	2	Y	0	1	0	0	DK	Y	2	0	0	1	1	0	1	0	4	Y	4	0	1	0	0	0	0	0	1	1	1	0	0	4	0	1	1	0	0	0
132762	4	MAIL	87120	NW	3	4	3	5	5	2	2	3	Y	1	1	0	0	Y	N	4	0	0	1	0	0	1	0	3	Y	4	0	1	1	1	0	0	0	0	0	1	0	0	4	0	1	1	1	0	1
132884	4	MAIL	87114	NW	NA	NA	NA	NA	NA	NA	NA	NA	Y	0	1	0	0	Y	Y	4	0	0	1	1	0	0	0	NA	N	3	0	0	1	0	0	0	1	0	0	0	1	0	3	0	0	1	0	0	0
132940	4	MAIL	87111	NE	3	5	4	5	4	3	1	1	Y	0	1	0	0	N	N	1	0	0	1	1	0	1	0	4	Y	5	0	1	1	1	1	0	1	0	0	0	0	0	5	0	1	1	1	1	1
133042	4	MAIL	87107	NW	NA	NA	NA	NA	NA	NA	NA	NA	Y	0	0	1	0	Y	Y	4	1	0	0	0	0	0	0	NA	NA	3	0	0	0	0	1	0	0	0	0	1	0	0	3	0	0	0	1	0	0
133045	4	MAIL	87102	NW	NA	NA	NA	NA	NA	NA	NA	NA	Y	0	0	1	0	Y	N	2	0	1	0	1	0	0	0	NA	N	NA	0	0	0	0	0	0	1	0	0	0	0	0	NA	0	0	0	0	1	0
134014	4	MAIL	87120	NW	4	5	2	3	4	2	1	2	N	1	1	0	0	DK	N	2	1	0	1	1	0	1	0	2	Y	3	0	1	1	0	0	0	0	0	0	0	0	0	4	0	1	1	1	0	0
134236	4	MAIL	87110	NE	NA	NA	NA	NA	NA	NA	NA	NA	Y	1	1	0	0	Y	Y	2	0	1	0	0	0	1	0	4	Y	4	0	1	1	1	0	0	0	0	0	0	1	0	4	0	0	0	1	0	0
134940	4	ONLINE	87110	NE	2	5	1	5	5	NA	1	5	N	0	0	1	1	N	N	1	1	0	1	1	0	1	0	1	Y	4	0	0	1	1	1	0	1	0	0	0	0	0	4	0	0	1	1	1	1
135261	4	MAIL	87111	NE	4	5	5	5	5	5	5	3	Y	1	1	0	0	Y	Y	5	1	0	0	1	0	1	0	5	Y	5	0	1	1	1	1	0	1	0	0	0	0	0	5	0	1	1	1	1	1
135470	4	ONLINE	87120	NW	3	4	3	4	4	3	4	4	Y	1	1	0	0	Y	N	2	1	0	1	1	0	0	0	2	N	4	0	1	1	1	1	0	1	0	0	0	0	0	5	0	1	1	1	1	1
135601	4	MAIL	87123	NE	4	5	3	5	4	4	4	4	Y	1	1	0	0	Y	Y	2	0	0	1	0	0	1	0	4	Y	4	0	1	1	1	1	0	1	0	0	0	0	0	4	0	1	1	1	1	1
135684	4	MAIL	87108	SE	3	3	2	4	5	1	4	1	Y	0	1	1	0	DK	Y	2	0	0	1	0	0	0	0	3	N	3	0	1	1	0	0	0	0	0	1	0	0	0	3	0	1	1	0	0	0
136211	4	MAIL	87112	NE	3	3	3	4	4	4	3	3	Y	0	1	0	0	Y	N	2	0	1	0	0	0	1	0	3	Y	3	0	0	1	1	0	0	0	1	0	1	0	0	4	0	0	1	1	0	1
137818	4	MAIL	87110	NE	3	4	2	4	5	2	3	3	N	1	1	0	0	DK	DK	4	0	0	0	1	0	1	0	3	Y	1	1	0	0	0	0	0	0	1	1	1	0	0	NA	1	0	0	0	0	0
138048	4	MAIL	87112	NE	NA	5	3	4	5	5	3	1	Y	1	1	0	0	Y	N	2	0	0	1	1	0	1	0	4	N	5	0	1	1	1	0	0	1	0	0	0	0	0	5	0	1	1	1	0	1
138125	4	MAIL	87105	SW	2	5	2	4	5	3	2	3	Y	0	0	1	0	Y	Y	4	1	0	0	0	0	0	0	3	Y	4	0	0	1	0	0	0	0	0	0	0	1	0	4	0	1	0	0	0	0
139763	4	MAIL	87111	NE	3	5	3	3	5	3	4	4	N	0	0	1	1	Y	N	2	1	0	1	0	0	1	0	2	N	4	0	0	1	0	1	0	1	0	0	0	0	0	4	0	0	1	0	1	0
140039	4	MAIL	87123	SE	2	5	2	2	5	3	2	2	DK	0	0	1	0	Y	Y	2	1	0	1	1	0	1	0	2	N	4	0	1	1	0	1	0	0	0	1	0	0	0	4	0	1	1	0	0	1
140199	4	MAIL	87120	NW	NA	NA	NA	NA	NA	NA	NA	NA	Y	0	1	0	0	DK	DK	2	1	0	1	0	0	1	0	NA	Y	3	0	1	1	0	0	0	0	0	0	0	1	0	3	0	1	1	0	0	0
140438	4	MAIL	87112	NE	NA	NA	NA	NA	NA	NA	NA	NA	Y	0	1	0	0	Y	Y	1	1	0	1	1	0	1	0	3	Y	3	0	1	1	0	0	1	0	1	1	0	0	1	3	0	1	1	0	0	0
140761	4	MAIL	87105	SW	3	4	4	3	3	2	1	2	Y	0	1	0	0	Y	N	1	0	0	1	0	1	1	0	4	Y	5	0	1	1	1	1	0	1	0	0	0	0	0	5	0	1	1	1	1	1
140954	4	MAIL	87123	SE	NA	NA	NA	NA	NA	NA	NA	NA	Y	0	0	1	0	Y	N	1	1	0	1	1	0	1	0	5	Y	NA	0	0	0	0	0	1	0	0	0	0	0	1	NA	0	0	0	0	0	1
141527	4	MAIL	87111	NE	3	5	3	5	5	3	2	1	DK	0	1	0	0	DK	N	1	1	0	1	1	0	1	0	3	Y	5	0	1	1	0	1	0	1	0	0	0	0	1	5	0	1	1	1	1	1
141854	4	MAIL	87123	NE	4	4	4	4	4	4	4	4	Y	0	1	0	0	Y	N	2	0	0	0	0	0	0	1	3	N	3	0	1	1	1	0	0	0	0	0	1	1	0	3	0	1	1	0	0	0
141951	4	MAIL	87105	SW	3	NA	4	4	5	4	4	4	Y	0	1	0	0	N	Y	4	1	0	0	0	0	0	0	3	Y	5	0	0	0	0	1	0	1	0	0	0	0	0	5	0	0	0	0	1	0
141979	4	MAIL	87105	SW	NA	4	NA	4	NA	5	NA	4	Y	0	0	1	0	Y	Y	4	0	0	0	0	0	1	0	3	N	3	0	1	0	0	0	0	0	0	0	1	0	0	3	0	0	1	0	0	0
142785	4	MAIL	87112	NE	4	4	2	2	5	4	1	5	Y	0	1	0	0	Y	N	1	1	0	1	1	0	1	0	4	N	5	0	0	0	1	0	0	1	0	0	0	0	0	5	0	0	0	0	0	1
143018	4	MAIL	87109	NE	1	4	2	3	3	3	2	1	N	0	1	0	0	N	Y	2	0	0	1	1	0	0	0	2	N	2	1	0	0	0	0	0	0	1	1	0	0	0	2	1	0	0	0	0	0
143256	4	ONLINE	87123	NE	2	5	1	4	4	4	1	2	Y	1	1	0	0	N	N	1	0	1	1	1	0	1	0	2	Y	4	0	0	1	1	1	0	1	0	0	0	0	0	4	0	0	1	1	1	1
143581	4	MAIL	87114	NW	4	4	3	3	3	3	1	1	Y	0	1	0	0	Y	N	1	0	0	0	1	0	1	0	4	N	4	0	1	1	1	1	0	0	0	0	0	1	0	4	0	1	1	1	1	0
143724	4	MAIL	87105	SW	4	4	3	3	4	1	1	3	Y	1	1	0	0	Y	N	1	1	0	1	1	0	1	0	4	Y	4	0	1	1	0	1	0	1	0	0	0	0	0	4	0	1	1	1	1	0
144092	4	ONLINE	87114	NW	5	5	2	4	3	3	4	2	Y	1	1	0	0	Y	N	1	1	1	0	1	0	1	0	3	Y	4	0	0	0	1	1	0	0	1	1	0	1	1	5	0	0	1	1	1	1
145012	4	ONLINE	87108	SE	4	4	2	2	2	2	2	2	Y	1	1	0	0	Y	N	2	1	0	1	0	0	1	0	3	Y	3	0	0	1	1	1	0	1	0	0	0	0	0	3	0	0	1	1	1	1
145565	4	MAIL	87120	NW	2	5	1	5	5	5	5	5	Y	0	0	1	0	Y	Y	4	1	0	0	1	0	0	0	1	N	3	1	0	0	0	0	0	0	0	0	0	1	0	3	0	0	0	0	0	1
145816	4	MAIL	87114	NW	2	3	1	1	3	1	1	2	Y	1	1	0	0	DK	N	1	0	0	1	1	0	1	0	3	N	5	0	1	1	1	1	0	1	0	0	0	0	0	5	0	1	1	1	1	1
145817	4	MAIL	87120	NW	5	5	5	5	5	4	5	5	N	0	1	0	0	Y	Y	1	1	0	1	0	0	0	0	3	N	3	0	0	1	0	0	0	1	0	0	0	0	0	1	1	0	0	0	0	0
146312	4	MAIL	87111	NE	5	5	4	5	5	4	3	3	Y	0	1	0	0	Y	N	1	1	0	0	0	0	0	0	5	Y	5	0	0	0	1	0	0	1	0	0	0	0	0	5	0	0	0	0	1	0
147507	4	ONLINE	87105	SW	5	5	4	5	5	4	5	4	N	1	1	0	1	Y	DK	2	0	0	0	1	0	0	0	4	Y	3	0	0	0	0	1	0	1	0	0	0	0	0	2	1	0	0	0	0	0
148587	4	MAIL	87107	NW	2	4	2	5	5	4	1	5	Y	1	1	0	0	Y	N	1	0	0	1	0	0	0	0	5	Y	2	0	1	0	0	0	0	0	1	1	1	1	0	4	0	1	0	0	0	1
148617	4	MAIL	87106	SE	4	5	5	5	5	5	3	3	Y	1	1	0	0	Y	N	2	0	0	1	1	0	1	0	4	Y	4	0	1	1	0	0	0	0	0	0	1	0	0	5	0	1	1	0	0	1
149993	4	MAIL	87114	NW	2	4	4	4	4	2	1	3	Y	0	1	0	0	Y	Y	4	0	0	1	1	0	1	0	1	N	1	1	0	0	0	0	0	0	0	1	1	0	0	2	0	1	0	0	0	0
151140	4	ONLINE	87102	SE	2	5	3	3	3	3	3	4	Y	0	0	1	0	DK	Y	4	0	0	1	0	0	1	0	1	N	2	0	0	1	0	0	0	0	0	1	0	0	0	4	0	0	0	1	0	0
151431	4	MAIL	87122	NE	4	NA	4	4	5	4	4	3	Y	1	1	0	0	Y	Y	2	1	0	1	1	1	1	0	4	Y	1	1	0	0	0	0	0	0	1	1	1	0	0	1	1	0	0	0	0	0
151539	4	MAIL	87114	NW	5	5	5	5	5	4	5	4	Y	0	1	0	0	Y	N	2	1	0	1	1	0	1	0	4	Y	2	1	0	0	0	0	0	0	0	1	0	0	0	4	0	1	0	0	0	0
152434	4	ONLINE	87106	NE	4	5	4	5	5	4	4	4	Y	1	1	0	0	Y	N	1	1	0	0	0	0	1	0	3	N	4	0	1	1	0	1	0	0	1	0	0	0	0	4	0	1	1	0	1	0
152712	4	MAIL	87120	NW	5	5	5	5	5	5	5	5	Y	1	1	0	0	Y	Y	2	1	0	0	0	0	0	0	4	Y	2	0	0	0	0	1	0	1	0	0	0	0	0	4	0	0	0	0	1	0
152850	4	ONLINE	87110	NE	4	5	3	4	4	4	5	NA	Y	1	1	0	0	Y	Y	4	1	0	0	1	0	1	0	4	N	3	1	0	0	0	0	0	0	0	1	0	0	0	1	1	0	0	0	0	0
153193	4	MAIL	87110	NE	3	4	3	4	5	2	4	4	Y	1	1	0	0	DK	N	4	1	0	1	1	1	1	0	3	Y	4	0	1	1	1	1	0	1	0	0	0	0	0	4	0	1	1	1	1	1
153895	4	ONLINE	87112	NE	5	5	5	3	5	4	5	4	Y	1	1	0	0	Y	DK	2	1	0	1	1	1	1	0	5	N	3	0	1	1	1	1	0	0	0	1	1	0	0	3	0	1	1	1	1	1
154816	4	ONLINE	87109	NE	3	5	4	5	4	3	3	3	Y	1	1	0	1	Y	N	2	1	1	1	0	0	1	0	4	Y	4	0	1	1	1	1	0	0	0	0	1	0	0	4	0	1	1	1	1	1
154876	4	MAIL	87109	NE	5	5	5	5	5	5	5	5	Y	0	1	0	0	Y	N	1	1	0	1	1	0	1	0	4	Y	3	0	1	1	0	0	0	0	0	1	0	0	0	3	0	1	1	0	0	0
154946	4	MAIL	87107	NW	NA	NA	NA	NA	NA	NA	NA	NA	Y	1	1	0	0	Y	Y	5	0	0	1	1	1	1	0	5	Y	2	0	1	0	0	0	0	0	0	1	0	0	0	2	0	1	0	0	0	0
155038	4	MAIL	87107	NW	4	5	2	4	5	2	4	3	Y	1	1	0	0	Y	N	2	0	0	1	1	0	1	0	4	Y	5	0	1	1	1	1	0	1	0	0	0	0	0	4	0	1	1	1	1	1
155057	4	MAIL	87112	NE	3	1	2	3	5	4	2	5	N	1	1	0	0	Y	N	4	0	0	1	0	1	1	0	3	Y	5	0	0	1	1	1	0	1	0	0	0	0	0	5	0	1	1	1	1	0
156053	4	MAIL	87123	SE	NA	NA	NA	NA	NA	NA	NA	NA	Y	0	1	0	1	Y	Y	NA	1	0	1	0	0	1	0	4	Y	4	0	1	1	1	1	0	0	0	0	1	1	0	5	0	1	1	1	1	1
156323	4	MAIL	87114	NW	3	3	2	3	4	3	2	2	Y	1	1	0	0	DK	N	2	1	0	1	1	1	1	0	4	Y	4	0	1	1	1	0	0	1	0	0	0	0	0	4	0	1	1	1	0	1
157177	4	MAIL	87123	SE	3	2	1	2	1	1	1	1	Y	0	1	0	0	Y	N	1	1	0	1	1	0	0	0	3	Y	5	0	1	1	1	1	0	1	0	0	0	0	0	5	0	1	1	1	1	0
157272	4	MAIL	87122	NE	NA	NA	NA	NA	NA	NA	NA	NA	NA	0	0	0	0	NA	Y	2	1	0	0	1	0	1	0	NA	Y	4	0	0	0	1	0	0	1	0	0	0	0	0	NA	0	0	0	1	0	0
157303	4	ONLINE	87111	NE	3	4	3	5	5	3	3	3	Y	1	1	0	0	Y	Y	2	0	0	1	1	0	1	0	2	Y	3	0	1	1	1	0	0	0	0	1	0	0	0	3	0	1	1	1	0	0
157412	4	MAIL	87120	NW	3	5	1	4	5	3	5	2	Y	0	1	0	0	Y	Y	2	1	0	0	0	0	1	0	3	Y	4	0	1	1	1	0	0	0	1	1	0	0	0	4	0	1	1	1	1	0
157476	4	MAIL	87112	NE	NA	NA	NA	NA	NA	NA	NA	NA	Y	0	1	0	0	Y	Y	2	1	1	0	0	0	1	0	3	N	4	0	0	1	1	1	0	0	0	1	0	1	0	4	0	1	1	1	1	1
157833	4	MAIL	87106	NE	4	5	4	4	5	3	4	3	Y	0	1	0	0	Y	N	2	1	0	1	1	0	1	0	5	Y	4	0	0	0	1	1	0	0	1	1	1	1	0	4	0	0	0	1	1	1
158422	4	MAIL	87120	NW	5	5	4	5	5	3	4	3	Y	1	1	0	0	Y	N	1	0	0	1	0	0	1	0	3	N	2	0	1	0	0	0	0	0	1	1	0	0	0	3	0	1	1	0	0	0
159144	4	ONLINE	87109	NE	3	5	2	5	5	3	2	1	Y	1	1	0	0	N	N	2	1	0	0	0	1	1	0	3	N	4	0	0	1	0	0	0	0	0	0	1	0	0	4	0	0	1	0	0	0
159260	4	MAIL	87109	NE	4	4	4	4	5	5	4	5	Y	0	1	0	0	Y	N	2	0	0	1	1	0	1	0	4	Y	4	0	1	1	1	1	0	1	0	0	0	0	0	4	0	1	1	1	1	0
159333	4	MAIL	87121	SW	1	5	1	4	5	NA	1	1	N	0	1	0	0	Y	N	4	0	1	0	0	0	0	0	1	N	5	0	0	0	0	1	0	1	0	0	0	0	0	3	0	0	0	0	0	0
159827	4	MAIL	87110	NE	3	4	2	2	4	2	3	1	Y	1	1	0	0	Y	Y	5	0	1	0	0	0	1	0	2	Y	4	0	1	1	0	0	0	0	0	1	0	1	0	5	0	1	1	0	0	1
160183	4	MAIL	87107	NW	2	4	2	4	5	4	1	3	Y	1	1	0	0	N	N	1	0	1	1	0	0	1	0	3	Y	2	0	1	0	0	0	0	0	0	0	1	0	1	3	0	1	1	0	0	0
160321	4	MAIL	87112	NE	4	5	5	5	4	5	3	5	Y	1	1	0	0	Y	N	1	1	0	1	1	0	1	0	4	Y	5	0	0	1	1	1	0	1	0	0	0	0	0	5	0	1	1	1	1	1
160943	4	MAIL	87108	NE	4	5	3	5	5	5	5	4	Y	0	0	1	0	Y	Y	5	1	0	0	0	0	1	0	5	N	2	0	1	0	0	0	0	0	0	0	0	0	1	3	0	1	0	0	0	0
161032	4	MAIL	87106	SE	NA	NA	NA	NA	NA	NA	NA	NA	Y	1	1	0	0	Y	Y	5	0	0	1	1	0	1	0	3	Y	1	1	0	0	0	0	0	0	1	1	1	0	0	1	1	0	0	0	0	0
161292	4	MAIL	87120	NW	3	4	3	2	2	1	3	1	Y	1	1	0	0	Y	Y	2	0	0	1	0	0	1	0	3	Y	4	0	1	1	0	0	0	0	0	0	1	0	0	5	0	1	1	0	0	1
162148	4	MAIL	87109	NE	2	5	1	4	4	3	1	3	N	1	1	0	0	N	N	2	0	0	1	1	0	1	0	3	N	4	0	0	1	1	1	0	1	0	0	0	0	0	4	0	0	1	1	1	0
162451	4	MAIL	87120	NW	4	3	4	2	3	4	2	2	Y	1	1	0	0	Y	Y	5	0	0	1	1	1	1	0	2	Y	2	1	0	0	0	0	0	0	1	1	0	0	0	2	1	0	0	0	0	0
162457	4	MAIL	87112	NE	NA	5	3	4	5	5	1	2	Y	1	1	0	0	Y	N	2	1	1	1	1	0	1	0	4	Y	5	0	0	0	1	1	0	1	0	0	0	0	0	5	0	0	0	1	1	1
162662	4	MAIL	87107	NW	5	5	3	4	4	5	4	5	Y	1	1	0	0	Y	N	4	0	0	1	1	0	1	0	2	N	2	1	0	0	0	0	0	0	1	1	0	0	0	4	0	0	0	0	1	0
162997	4	ONLINE	87120	NW	5	5	1	4	5	1	NA	5	Y	0	1	0	0	Y	Y	2	0	0	1	0	0	1	0	3	Y	5	0	1	1	1	1	0	0	0	0	1	0	1	5	0	1	1	1	1	1
163517	4	MAIL	87110	NE	NA	NA	NA	NA	NA	NA	NA	NA	Y	1	0	0	0	Y	N	2	0	0	0	0	0	0	1	5	Y	3	1	0	0	0	0	0	0	1	0	0	0	0	3	1	0	0	0	0	0
163863	4	MAIL	87107	NW	4	5	3	4	5	4	4	5	N	1	0	0	0	DK	N	1	0	0	0	1	0	1	0	3	N	4	0	1	1	0	0	0	1	0	0	0	0	0	4	0	1	1	1	1	0
165513	4	MAIL	87114	NW	3	4	3	4	4	4	3	4	Y	1	1	0	0	Y	Y	2	1	0	1	0	1	1	0	4	Y	4	0	1	0	1	0	0	0	0	0	0	1	1	5	0	0	0	1	0	1
165770	4	MAIL	87112	NE	NA	NA	NA	NA	NA	NA	NA	NA	Y	0	0	1	0	Y	Y	5	1	0	1	1	1	0	0	3	Y	1	0	0	0	0	1	0	0	0	1	0	0	0	2	0	0	0	1	1	0
165942	4	MAIL	87104	NW	NA	NA	NA	NA	NA	NA	NA	NA	Y	0	1	0	0	Y	N	2	1	0	0	0	0	0	0	4	Y	3	0	1	0	0	0	0	0	0	1	0	0	0	4	0	1	0	0	0	0
166027	4	MAIL	87104	NW	NA	NA	NA	3	NA	NA	4	1	Y	1	1	0	0	Y	N	1	1	0	0	0	0	0	0	3	Y	3	0	1	0	0	1	0	1	0	0	0	0	0	4	0	1	0	0	1	0
166516	4	MAIL	87110	NE	4	5	4	5	5	3	5	3	Y	1	1	1	0	Y	Y	2	1	0	0	0	0	0	0	2	N	4	0	1	1	1	1	0	0	1	1	1	1	0	4	0	1	1	1	1	1
166536	4	MAIL	87102	NW	5	4	5	4	5	3	4	3	Y	0	1	0	0	Y	N	1	1	0	1	1	0	0	0	3	N	4	0	0	1	0	1	0	0	0	0	0	1	0	5	0	1	1	0	1	1
166564	4	MAIL	87123	SE	4	4	NA	4	5	5	4	4	Y	1	1	0	0	Y	Y	2	1	0	1	1	1	1	0	3	Y	5	0	1	1	1	1	1	1	0	0	0	0	0	5	0	1	1	1	1	1
166576	4	MAIL	87110	NE	4	5	3	4	4	3	5	3	Y	0	0	1	0	Y	Y	5	0	0	1	0	0	1	0	4	Y	2	1	0	0	0	0	0	0	1	1	1	0	0	2	1	0	0	0	0	0
168197	4	MAIL	87110	NE	NA	NA	NA	NA	NA	NA	NA	NA	Y	1	1	0	0	Y	Y	2	1	1	1	0	0	1	0	4	Y	4	0	1	1	1	1	0	0	0	1	0	0	0	4	0	1	1	1	1	1
168386	4	MAIL	87111	NE	NA	1	1	2	3	1	1	1	N	1	0	0	0	DK	N	2	1	0	0	0	0	0	0	2	N	3	0	0	0	0	1	0	1	0	0	0	0	0	3	0	0	0	1	0	0
168653	4	MAIL	87121	SW	3	4	3	4	5	5	1	3	Y	1	1	0	0	Y	DK	2	0	0	0	1	0	1	0	3	Y	4	0	0	1	1	1	0	1	0	0	0	0	0	4	0	0	1	1	1	1
169116	4	MAIL	87114	NW	NA	NA	NA	NA	NA	NA	NA	NA	Y	1	0	0	0	Y	N	NA	1	0	1	0	0	1	0	2	Y	5	0	0	1	0	1	0	0	0	0	0	1	0	5	0	1	1	0	0	0
169300	4	MAIL	87109	NE	4	3	3	4	4	4	4	4	Y	0	0	1	0	NA	N	1	0	0	0	1	0	0	0	3	Y	NA	0	0	0	0	0	0	0	0	0	0	0	0	3	0	0	0	1	0	0
169915	4	MAIL	87120	NW	NA	4	4	4	5	3	3	4	Y	0	1	0	0	Y	N	2	0	0	1	0	0	1	0	3	N	3	0	0	0	0	0	0	0	1	1	1	0	0	3	0	0	0	0	0	0
170377	4	MAIL	87108	SE	NA	NA	NA	NA	NA	NA	NA	NA	Y	0	0	1	0	N	N	5	0	1	0	0	0	0	0	3	N	4	0	0	0	0	0	1	1	0	0	0	0	0	4	0	0	0	0	1	0
170540	4	MAIL	87111	NE	5	4	4	4	2	2	3	2	Y	1	1	0	0	Y	DK	1	1	0	1	0	1	0	0	5	Y	3	0	1	0	0	0	0	0	0	1	0	0	0	4	0	1	1	1	0	0
170686	4	MAIL	87107	NW	NA	NA	NA	NA	NA	NA	NA	NA	Y	1	1	0	0	Y	N	1	1	0	1	1	0	1	0	4	Y	4	0	0	0	1	0	0	0	0	0	0	0	0	4	0	1	1	1	0	1
171012	4	MAIL	87108	SE	5	5	4	4	5	4	5	4	Y	1	0	0	0	Y	DK	NA	0	0	0	1	0	1	0	5	Y	3	0	1	1	1	0	0	0	0	0	0	1	0	3	0	1	1	1	0	0
171972	4	ONLINE	87105	SW	3	3	4	4	5	3	4	3	Y	0	1	0	0	Y	Y	4	1	1	1	1	0	1	0	1	N	3	0	0	1	0	0	0	0	1	1	0	1	0	3	0	0	1	0	0	0
172770	4	ONLINE	87112	NE	4	2	2	4	4	3	2	4	Y	1	0	0	0	Y	N	1	1	0	1	1	0	1	0	4	Y	4	0	1	1	1	1	0	0	0	0	0	0	1	4	0	1	1	1	1	1
173193	4	MAIL	87107	NW	NA	NA	NA	NA	NA	NA	NA	NA	Y	1	1	0	0	Y	Y	2	0	0	1	1	0	1	0	2	Y	4	0	1	1	1	0	0	0	1	0	0	0	0	4	0	1	1	1	0	1
173825	4	MAIL	87112	NE	NA	NA	NA	NA	NA	NA	NA	NA	N	1	1	0	0	N	N	5	0	0	1	0	0	0	0	4	Y	2	0	0	0	1	1	0	0	0	1	0	0	0	2	0	0	0	1	1	0
174011	4	MAIL	87105	SW	3	3	3	4	4	4	4	4	Y	0	1	0	0	Y	Y	4	1	0	0	1	0	1	0	2	Y	2	0	1	0	0	0	0	0	0	1	1	1	0	2	0	1	0	0	0	0
174260	4	MAIL	87112	NE	NA	5	4	5	5	4	5	3	Y	0	0	0	1	Y	Y	2	0	0	0	0	0	0	1	3	N	3	0	0	0	1	0	0	0	1	0	0	0	0	4	0	0	0	1	0	0
174491	4	MAIL	87112	NE	2	2	2	2	3	3	2	3	Y	1	1	0	0	N	Y	1	1	1	1	1	0	1	0	4	Y	2	0	0	1	0	0	0	0	0	1	1	0	0	4	0	0	1	0	0	0
174755	4	MAIL	87114	NW	5	3	5	5	5	5	5	5	Y	1	1	0	0	Y	N	2	1	0	1	1	1	1	0	5	Y	5	0	1	1	1	1	0	1	0	0	0	0	0	5	0	1	1	1	1	1
175454	4	MAIL	87110	NE	5	5	5	5	5	5	3	5	Y	0	1	0	0	Y	Y	2	1	0	0	0	0	1	0	3	Y	2	0	1	1	0	0	0	0	1	1	1	1	0	4	0	1	1	0	0	1
175968	4	MAIL	87123	NE	4	2	3	4	5	4	3	3	DK	1	0	0	0	Y	N	1	1	0	0	0	0	0	0	NA	NA	NA	0	0	0	0	0	0	0	0	0	0	0	0	NA	0	0	0	0	0	0
176149	4	MAIL	87109	NE	NA	NA	NA	NA	NA	NA	NA	NA	Y	1	1	0	0	Y	N	1	1	0	1	1	0	1	0	5	Y	5	0	1	0	0	0	0	0	1	1	1	0	0	NA	0	1	0	0	0	0
176365	4	MAIL	87120	NW	4	3	4	4	5	4	4	4	Y	0	1	0	0	DK	N	5	0	0	1	1	1	1	0	3	Y	4	0	1	0	1	1	0	1	0	0	0	0	0	4	0	1	1	1	1	0
176568	4	ONLINE	87111	NE	5	5	4	4	4	3	5	3	Y	1	0	0	0	Y	DK	5	1	0	0	0	0	0	0	5	Y	2	0	0	1	0	0	0	1	0	0	0	0	0	NA	1	0	0	0	0	0
176631	4	MAIL	87120	NW	2	3	3	3	4	2	3	2	N	1	1	0	0	Y	DK	2	1	0	0	0	0	1	0	2	Y	4	0	1	0	0	0	0	0	0	1	0	0	0	4	0	1	0	0	0	0
176915	4	ONLINE	87120	NW	3	5	4	5	5	2	2	2	Y	0	1	0	0	DK	Y	4	0	0	1	1	0	1	0	1	Y	1	1	0	0	0	0	0	0	0	0	0	0	1	1	1	0	0	0	0	0
177266	4	MAIL	87114	NW	5	5	5	5	5	4	5	4	Y	1	1	0	0	Y	DK	NA	0	0	1	1	0	1	0	5	Y	3	0	1	0	0	0	0	0	0	1	0	0	0	3	0	1	1	0	0	0
177615	4	MAIL	87123	SE	NA	NA	NA	NA	NA	NA	NA	NA	Y	1	1	0	0	DK	N	1	1	0	1	1	0	1	0	4	Y	5	0	0	0	1	1	0	1	0	0	0	0	0	5	0	0	0	1	1	1
177689	4	MAIL	87121	NW	NA	NA	NA	NA	NA	NA	NA	NA	Y	0	1	0	0	DK	Y	4	0	0	1	0	0	0	0	1	N	4	0	0	0	1	0	0	0	1	0	0	0	0	3	0	0	0	1	0	0
178155	4	MAIL	87121	SW	4	4	4	4	4	3	4	3	Y	0	1	0	0	Y	Y	4	1	0	1	1	0	1	0	3	Y	4	0	1	0	0	0	0	1	0	0	0	1	0	4	0	1	0	0	0	0
178474	4	ONLINE	87108	NE	5	5	4	4	5	5	4	5	Y	0	1	0	0	Y	N	5	1	0	1	0	0	1	0	5	Y	2	1	0	0	0	0	1	0	0	0	1	0	1	2	1	0	0	0	0	0
179236	4	ONLINE	87121	SW	4	4	3	4	4	3	5	5	DK	1	1	0	0	Y	Y	2	0	0	0	1	0	1	0	2	N	3	0	1	1	0	0	0	0	0	0	0	1	0	3	0	0	0	1	0	0
180005	4	MAIL	87120	NW	4	4	4	2	5	2	3	2	Y	1	1	0	0	Y	Y	2	1	0	1	1	1	1	0	3	Y	2	0	1	0	0	0	0	0	1	1	1	0	0	2	0	1	0	0	0	0
180084	4	MAIL	87108	NE	NA	NA	NA	NA	NA	NA	NA	NA	DK	0	0	1	0	Y	Y	4	1	0	1	0	1	0	0	3	N	3	0	1	0	0	1	0	0	1	1	1	0	0	3	0	0	0	0	0	1
180523	4	MAIL	87114	NW	4	2	3	3	4	5	5	5	Y	1	1	0	0	N	Y	2	1	0	1	1	0	1	0	4	Y	3	0	0	0	1	0	0	0	0	0	0	0	1	3	0	0	0	1	0	0
180681	4	MAIL	87109	NE	3	3	3	4	4	3	4	4	Y	1	1	0	0	Y	N	1	1	0	0	0	0	0	0	2	Y	3	0	1	0	1	1	0	0	1	1	0	0	0	3	0	1	0	1	1	0
181989	4	MAIL	87110	NE	4	3	3	3	4	3	3	1	Y	1	0	0	0	Y	DK	2	1	0	1	1	1	1	0	5	N	2	0	0	0	0	0	1	0	1	1	1	0	1	NA	0	1	0	0	0	0
182199	4	MAIL	87121	SW	5	4	3	5	5	3	5	4	Y	1	1	0	0	Y	N	4	1	0	1	1	0	1	0	5	Y	4	0	1	1	0	0	0	0	0	1	0	1	0	4	0	1	1	0	0	0
182280	4	MAIL	87111	NE	1	5	1	5	5	4	1	1	N	0	1	0	0	N	N	1	1	0	0	0	0	0	0	4	Y	5	0	0	0	0	1	0	1	0	0	0	0	0	5	0	0	0	0	1	0
182650	4	MAIL	87111	NE	NA	NA	NA	NA	NA	NA	NA	NA	Y	0	1	0	0	DK	Y	1	1	0	0	1	0	1	0	3	N	4	0	0	0	0	1	0	1	0	0	0	0	0	4	0	0	1	1	1	0
182733	4	MAIL	87111	NE	3	4	4	4	5	4	4	3	N	1	1	0	0	N	N	2	1	0	1	0	0	0	0	2	Y	3	0	0	1	1	1	0	1	0	0	0	0	0	3	0	0	1	1	0	0
183511	4	MAIL	87111	NE	4	5	3	4	5	2	4	2	Y	1	1	0	0	Y	N	2	0	0	1	1	0	1	0	3	Y	4	0	1	1	0	0	0	0	0	1	0	0	0	4	0	1	1	0	0	1
183961	4	MAIL	87107	NW	4	5	4	5	5	5	5	5	Y	1	1	0	0	Y	Y	4	1	0	1	1	1	1	0	4	Y	2	1	0	0	0	0	0	0	0	0	0	0	1	2	0	0	0	0	0	0
184425	4	MAIL	87120	NW	4	5	3	5	5	3	4	3	Y	1	1	0	0	Y	N	5	0	0	0	0	1	1	0	2	Y	4	0	1	1	1	0	0	0	0	0	1	1	0	4	0	1	1	1	0	0
184758	4	MAIL	87121	SW	5	5	5	5	5	5	5	5	Y	1	1	0	0	Y	N	2	1	0	1	1	0	1	0	3	Y	2	0	1	0	0	0	0	0	0	1	0	1	0	2	0	1	0	0	0	0
184935	4	MAIL	87105	NW	NA	NA	NA	NA	NA	NA	NA	NA	Y	0	1	0	0	Y	N	4	1	1	1	1	0	1	0	3	Y	3	0	1	1	1	0	0	0	0	1	1	1	0	4	0	1	1	1	0	1
185241	4	ONLINE	87110	NE	3	5	4	4	4	4	4	3	N	1	1	0	0	DK	N	2	1	0	1	1	1	1	0	5	Y	4	0	0	0	1	1	0	1	0	0	0	0	0	4	0	0	0	1	1	0
185271	4	MAIL	87114	NW	4	5	2	5	5	1	5	3	Y	0	1	0	0	Y	N	2	1	0	1	1	0	1	0	4	Y	4	0	1	1	1	1	0	1	0	0	0	0	0	4	0	1	1	1	1	1
185589	4	MAIL	87111	NE	2	3	2	3	3	3	3	3	Y	1	1	0	0	Y	N	1	0	0	0	1	0	1	0	3	Y	4	0	1	1	1	0	0	0	0	1	1	0	0	4	0	1	1	1	0	0
185593	4	MAIL	87114	NW	3	5	4	5	4	2	2	3	N	1	0	0	0	N	N	2	0	0	1	1	0	1	0	3	N	3	0	1	0	0	0	0	0	0	1	0	0	0	3	0	1	0	0	0	0
185976	4	MAIL	87122	NE	3	2	4	4	5	4	5	5	N	1	1	0	0	N	N	1	1	0	1	1	0	1	0	4	N	3	0	0	1	0	0	0	0	1	1	0	1	0	3	0	1	1	0	0	0
186303	4	MAIL	87104	NW	4	4	3	4	2	1	3	2	Y	1	1	0	0	Y	N	2	1	0	1	1	1	1	0	3	Y	4	0	1	1	0	0	0	0	0	1	0	0	0	NA	0	1	1	0	0	1
188145	4	ONLINE	87111	NE	4	4	4	5	5	1	1	2	Y	1	1	0	0	Y	N	2	0	0	1	1	0	1	0	3	Y	3	0	1	0	1	1	0	0	0	0	1	1	0	3	0	1	0	0	1	1
188156	4	MAIL	87114	NW	3	3	3	5	5	2	1	2	Y	1	1	0	0	Y	N	1	1	0	1	1	0	0	0	4	Y	5	0	1	1	1	1	0	1	0	0	0	0	0	5	0	1	1	1	1	1
188412	4	MAIL	87109	NE	NA	NA	NA	NA	NA	NA	NA	NA	Y	0	1	0	0	Y	Y	2	0	0	1	1	0	1	0	2	N	1	0	0	0	1	0	0	0	0	1	0	1	0	2	1	0	0	0	0	0
188953	4	MAIL	87112	NE	NA	NA	NA	NA	NA	NA	NA	NA	Y	1	1	0	0	Y	DK	1	0	0	1	1	0	1	0	4	Y	5	0	1	1	1	1	0	1	0	0	0	0	0	NA	0	1	1	1	1	1
190104	4	ONLINE	87111	NE	5	5	5	5	5	5	5	5	Y	1	1	0	0	Y	N	2	1	0	1	1	0	1	0	5	Y	5	0	1	1	1	1	0	0	0	0	0	0	0	5	0	1	1	1	1	1
190127	4	MAIL	87106	NE	4	4	4	4	3	2	3	2	Y	1	1	0	0	Y	N	2	1	0	1	1	1	1	0	4	Y	2	0	1	0	0	0	0	0	0	0	0	1	0	5	0	1	1	0	1	1
190278	4	MAIL	87121	SW	5	5	3	5	5	2	3	5	N	0	0	1	0	Y	N	2	0	0	1	1	0	1	0	4	Y	2	0	0	0	1	0	0	0	0	1	0	0	0	1	1	0	0	0	0	0
191054	4	MAIL	87107	NW	3	4	3	5	5	4	4	3	Y	1	1	0	0	Y	N	2	0	0	1	1	0	1	0	4	Y	4	0	0	0	1	1	0	1	0	0	0	0	0	4	0	0	1	1	1	0
191625	4	MAIL	87110	NE	3	4	5	5	3	2	4	2	N	1	1	0	0	Y	Y	1	1	0	0	0	0	1	0	2	Y	4	0	1	1	1	1	0	0	0	0	0	0	1	4	0	1	1	1	1	1
192213	4	MAIL	87105	SW	NA	NA	NA	NA	NA	NA	NA	NA	Y	1	1	0	0	N	N	1	0	0	1	1	0	1	0	4	Y	2	0	1	0	0	0	0	0	0	1	0	0	1	4	0	1	0	0	0	0
192439	4	MAIL	87108	SE	4	5	4	4	5	2	2	2	Y	1	1	0	0	Y	N	1	1	0	1	1	0	1	0	5	Y	5	0	1	1	1	1	0	1	0	0	0	0	0	5	0	1	1	1	1	1
192537	4	MAIL	87123	SE	3	5	3	4	5	3	3	4	N	0	1	0	0	NA	Y	4	1	0	1	0	0	1	0	3	Y	3	0	0	0	0	0	1	1	0	0	0	0	0	3	0	0	0	0	0	0
193221	4	ONLINE	87108	SE	5	5	4	5	5	2	5	2	Y	0	0	1	0	Y	Y	2	1	0	1	1	1	1	0	5	Y	2	1	0	0	0	0	0	0	1	1	1	0	0	3	0	1	1	0	0	0
193690	4	MAIL	87105	SW	4	4	4	4	4	4	4	4	DK	1	1	0	0	Y	DK	4	0	0	1	1	0	0	0	5	N	4	0	1	0	1	1	0	1	0	0	0	0	0	4	0	1	0	1	1	1
193975	4	MAIL	87120	NW	NA	NA	NA	NA	NA	NA	NA	NA	Y	1	1	0	0	Y	Y	2	0	0	0	0	0	0	1	2	Y	NA	0	0	0	0	0	0	0	0	0	0	0	0	1	1	0	0	1	0	0
194184	4	MAIL	87111	NE	3	5	5	5	5	3	4	4	DK	0	0	1	0	DK	Y	2	1	0	1	1	0	1	0	3	N	3	0	0	0	1	0	0	0	0	0	0	0	1	3	0	0	0	1	0	0
194353	4	MAIL	87105	SW	NA	5	3	4	3	3	4	2	Y	1	1	0	0	Y	N	1	0	0	0	1	1	1	0	5	Y	5	0	1	1	1	1	0	1	0	0	0	0	0	5	0	1	1	1	1	0
194615	4	MAIL	87106	SE	NA	4	4	5	NA	5	NA	5	Y	0	0	1	0	Y	N	6	0	0	0	0	0	1	0	5	Y	4	0	0	0	0	1	0	0	1	0	0	0	0	4	0	1	0	0	0	0
194830	4	MAIL	87114	NW	3	5	3	5	5	4	3	3	Y	1	1	0	0	DK	Y	2	1	0	0	1	0	0	0	4	Y	4	0	0	0	0	1	0	1	0	0	0	0	0	4	0	0	0	0	1	0
194930	4	ONLINE	87114	NW	4	4	4	4	5	3	4	3	Y	0	1	0	0	Y	Y	4	1	0	1	1	0	0	0	4	Y	3	0	1	1	0	0	0	0	1	1	0	1	0	NA	0	1	1	0	0	0
195682	4	MAIL	87108	SE	2	4	3	4	4	1	1	2	Y	1	1	0	0	Y	N	1	1	0	0	1	0	1	0	3	Y	4	0	0	1	1	0	0	1	0	0	0	0	0	4	0	0	1	1	0	0
196249	4	MAIL	87120	NW	4	5	3	4	3	2	4	4	Y	1	1	0	0	Y	Y	4	1	0	1	1	0	1	0	3	N	2	1	0	0	0	0	0	0	1	1	0	0	0	2	1	0	0	0	0	0
196467	4	MAIL	87111	NE	1	5	1	5	5	5	1	5	Y	1	1	0	0	N	N	1	1	1	0	1	1	1	0	5	Y	4	0	1	1	0	0	0	1	0	0	0	0	0	5	0	0	1	1	0	0
196625	4	MAIL	87123	SE	5	5	5	5	5	5	5	5	Y	1	1	0	1	DK	DK	1	1	0	1	0	0	1	0	3	N	2	1	0	0	0	0	0	0	1	1	1	0	1	2	1	0	0	0	0	0
196836	4	MAIL	87108	NE	5	5	3	5	3	1	2	1	Y	1	1	0	0	Y	Y	5	1	0	0	1	0	1	0	5	Y	5	0	1	1	1	1	0	1	0	0	0	0	0	5	0	1	1	1	1	1
196837	4	ONLINE	87121	SW	1	2	1	1	5	2	3	2	N	0	0	1	0	Y	Y	2	0	1	0	1	0	1	0	1	N	3	0	0	0	1	0	1	0	1	1	0	1	1	3	0	0	1	0	0	0
196989	4	MAIL	87120	NW	5	5	5	5	5	5	5	5	Y	0	1	1	0	Y	Y	5	1	0	0	0	0	0	0	3	N	2	0	1	0	0	0	0	0	1	1	0	0	0	2	0	1	0	0	0	0
198147	4	MAIL	87110	NE	4	5	4	4	5	3	4	3	Y	1	1	0	0	Y	Y	2	1	0	1	1	0	1	0	4	Y	3	0	1	0	0	0	0	0	0	0	1	0	0	3	0	1	0	0	0	0
198438	4	MAIL	87120	NW	NA	NA	NA	NA	NA	NA	NA	NA	Y	0	0	1	0	Y	Y	4	1	1	0	1	0	0	0	4	N	3	0	1	0	0	0	0	0	0	1	0	0	0	4	0	1	0	0	0	0
199192	4	MAIL	87107	NW	4	4	4	3	5	5	5	4	Y	1	1	0	0	Y	N	1	0	0	1	1	0	1	0	4	Y	2	0	1	0	0	0	0	0	1	1	1	0	0	2	0	1	0	0	0	0
199556	4	ONLINE	87105	NW	3	5	3	4	5	3	2	3	Y	0	0	1	0	Y	Y	5	0	0	1	0	0	0	0	2	N	4	1	0	0	0	0	0	0	0	0	0	1	0	1	1	0	0	0	0	0
200408	4	MAIL	87111	NE	3	4	3	4	5	4	3	3	Y	1	1	0	0	Y	N	1	1	0	1	1	1	1	0	4	Y	4	0	0	1	1	0	0	1	0	0	0	0	0	4	0	0	1	1	0	0
200418	4	MAIL	87109	NE	NA	NA	NA	NA	NA	NA	NA	NA	Y	1	1	0	0	Y	N	2	1	0	0	0	0	0	0	3	Y	4	0	0	1	1	1	0	1	0	0	0	0	0	4	0	0	1	1	1	0
200560	4	MAIL	87114	NW	2	5	3	3	4	2	3	3	Y	0	1	0	0	N	Y	2	1	0	0	0	0	0	0	3	Y	2	1	0	0	0	0	0	0	1	1	0	0	0	2	1	0	0	0	0	0
200573	4	ONLINE	87114	NW	3	4	5	3	4	1	3	2	Y	0	1	0	0	Y	N	2	1	0	1	1	0	1	0	4	Y	2	1	0	0	0	0	0	1	0	0	0	0	0	3	0	0	0	0	1	0
202009	4	ONLINE	87105	SW	4	3	4	4	4	4	4	3	DK	0	0	1	0	Y	N	1	1	0	0	0	0	1	0	3	Y	3	0	1	0	0	0	1	0	0	0	0	0	1	3	0	1	0	0	0	0
202158	4	ONLINE	87112	NE	5	5	3	4	4	4	5	5	Y	0	1	0	0	DK	N	2	0	0	0	1	0	1	0	4	Y	4	0	1	1	1	0	0	1	0	0	0	0	0	4	0	1	1	1	0	1
202567	4	MAIL	87111	NE	5	5	3	5	5	4	3	4	Y	0	0	1	0	Y	N	1	0	0	1	1	0	1	0	3	Y	4	0	1	1	1	1	0	1	0	0	0	0	0	4	0	1	1	1	1	1
202593	4	MAIL	87123	SE	4	5	2	4	5	3	2	5	Y	1	1	0	0	N	N	2	1	0	1	0	0	0	0	5	Y	3	0	0	0	1	0	0	1	0	0	0	0	0	3	0	0	0	1	0	0
203275	4	MAIL	87105	SW	3	5	3	4	4	2	3	3	Y	0	1	1	0	Y	Y	1	0	0	0	0	0	1	0	4	Y	3	0	1	1	1	0	0	0	0	0	0	1	0	3	0	1	1	0	0	0
203453	4	MAIL	87114	NW	4	4	3	5	4	4	3	3	Y	1	1	0	0	Y	N	1	0	0	1	1	0	1	0	3	Y	3	0	1	0	0	0	0	0	0	0	1	0	0	4	0	1	0	0	0	1
203475	4	MAIL	87109	NE	5	5	3	5	5	4	5	3	Y	0	1	0	0	Y	Y	2	0	1	0	0	0	1	0	3	Y	2	0	1	0	0	0	0	0	0	1	1	0	0	4	0	1	0	0	0	0
203710	4	MAIL	87114	NW	3	1	1	4	4	5	3	5	N	0	1	0	0	DK	Y	4	0	0	0	0	0	1	0	3	Y	2	1	0	0	0	0	0	0	0	1	0	0	0	2	1	0	0	0	0	0
203863	4	MAIL	87121	SW	1	4	1	3	5	1	4	1	N	0	1	0	0	N	Y	2	0	1	1	0	0	1	0	1	Y	3	0	0	0	0	0	1	0	0	1	1	1	0	4	0	0	0	0	0	1
203958	4	MAIL	87109	NE	5	4	4	3	4	3	3	5	Y	0	0	1	0	N	Y	2	1	0	0	1	0	1	0	4	Y	5	0	0	0	0	1	0	0	0	0	0	1	0	4	0	1	1	0	0	0
204316	4	ONLINE	87112	NE	4	4	3	3	4	2	4	2	N	0	0	1	0	Y	Y	5	1	0	0	1	0	0	0	2	N	3	0	0	0	1	1	0	0	0	1	0	1	0	4	0	0	0	1	0	1
204782	4	ONLINE	87107	NW	5	5	5	5	5	5	5	5	Y	0	1	0	0	Y	Y	5	0	0	1	1	0	1	0	3	Y	3	0	0	1	0	0	0	0	0	1	0	0	0	3	0	0	1	0	0	0
204836	4	MAIL	87110	NE	5	5	4	4	4	4	5	3	DK	0	0	1	0	DK	Y	4	1	0	0	0	0	1	0	2	Y	3	0	1	1	1	0	0	0	0	1	0	1	0	4	0	1	1	1	0	0
204944	4	MAIL	87112	NE	3	4	4	3	5	5	4	5	DK	0	0	1	0	DK	N	2	0	1	1	0	0	1	0	2	Y	2	0	0	0	0	0	0	0	0	1	0	0	0	3	0	1	1	0	0	0
205362	4	MAIL	87107	NW	4	5	4	5	4	4	2	4	Y	1	0	0	0	Y	N	1	0	0	0	1	0	0	0	2	Y	4	0	0	1	1	1	0	1	0	0	0	0	0	4	0	1	1	1	0	0
206173	4	MAIL	87112	NE	4	4	2	4	3	1	1	1	Y	0	1	0	0	DK	N	2	0	0	0	0	0	1	0	2	Y	4	0	1	1	1	1	0	0	0	0	0	0	1	4	0	1	1	1	1	1
207347	4	MAIL	87111	NE	5	NA	4	NA	5	5	5	5	Y	0	1	0	0	DK	Y	1	1	0	1	1	0	0	0	3	N	NA	0	1	1	0	0	0	0	1	1	0	0	0	2	0	1	1	0	1	0
207566	4	MAIL	87121	SW	3	2	NA	5	3	1	4	5	Y	0	1	0	0	Y	N	4	0	0	1	0	0	0	0	4	Y	NA	0	0	0	0	0	0	0	0	0	0	0	0	5	0	0	0	1	0	0
207865	4	MAIL	87105	SW	NA	NA	NA	NA	NA	NA	NA	NA	DK	0	0	1	0	Y	Y	4	1	0	0	0	0	1	0	NA	N	3	0	0	0	1	0	0	0	1	0	0	0	0	NA	1	0	0	0	0	0
208150	4	MAIL	87121	SW	NA	NA	NA	NA	NA	NA	NA	NA	DK	0	0	1	0	Y	Y	4	0	0	0	0	0	1	0	NA	NA	NA	0	0	0	0	0	0	1	0	0	0	0	0	NA	0	1	0	0	1	0
208429	4	ONLINE	87110	NE	4	4	3	4	5	2	3	2	Y	1	1	0	0	Y	N	5	1	0	0	0	0	1	0	4	Y	4	0	1	1	1	1	0	0	0	0	0	0	1	4	0	1	1	1	0	1
209261	4	MAIL	87108	SE	4	4	5	5	3	1	5	1	Y	1	1	0	0	Y	N	1	1	0	0	0	1	1	0	4	Y	4	0	1	1	1	1	0	1	0	0	0	0	0	4	0	1	1	1	1	1
209816	4	ONLINE	87105	SW	2	2	2	1	3	3	2	2	Y	1	1	0	0	Y	DK	1	0	1	0	0	0	1	0	2	Y	4	0	1	1	1	0	0	1	0	0	0	0	0	4	0	1	1	1	0	0
210366	4	MAIL	87104	NW	4	5	4	5	4	1	3	1	Y	1	1	0	0	Y	N	2	1	0	1	1	0	1	0	3	Y	4	0	1	1	1	1	0	1	0	0	0	0	0	4	0	1	1	1	1	1
210855	4	MAIL	87109	NE	4	4	4	4	4	4	4	4	Y	0	1	0	0	Y	Y	4	1	0	0	1	0	1	0	3	Y	4	0	0	1	1	0	0	1	0	0	0	0	0	4	0	0	1	1	1	0
210983	4	MAIL	87111	NE	3	5	4	4	5	4	3	4	Y	1	1	0	0	Y	N	2	1	0	0	0	0	1	0	4	N	NA	0	0	0	0	0	0	0	0	0	0	0	0	3	0	1	0	0	0	0
211793	4	ONLINE	87111	NE	3	5	3	5	5	4	3	3	DK	0	0	1	0	Y	Y	2	0	0	0	0	0	1	0	2	N	3	0	1	1	0	0	0	0	0	0	0	0	1	3	0	1	1	0	0	0
212059	4	MAIL	87110	NE	5	2	5	3	4	5	5	5	Y	1	1	0	0	Y	Y	5	1	1	1	1	1	1	0	4	Y	2	1	0	0	0	0	0	0	1	1	1	0	0	2	1	0	0	0	0	0
212350	4	MAIL	87123	NE	2	5	3	4	5	3	1	1	N	0	1	0	0	N	N	1	1	0	0	1	0	1	0	3	Y	5	0	0	1	1	1	0	1	0	0	0	0	0	5	0	0	1	1	1	1
212490	4	MAIL	87111	NE	3	1	3	4	5	3	4	5	Y	1	0	0	0	N	Y	4	1	1	1	1	1	1	0	3	Y	3	1	1	0	0	0	0	0	0	1	0	0	0	3	1	1	0	0	0	0
213108	4	MAIL	87102	SW	4	5	3	5	5	5	3	5	DK	0	0	1	0	Y	Y	4	0	1	0	0	0	1	0	2	Y	3	1	0	0	0	0	0	1	0	0	0	0	0	3	1	0	0	0	0	0
213185	4	ONLINE	87120	NW	3	5	2	3	1	1	5	2	Y	0	1	0	0	Y	N	5	1	0	1	1	0	1	0	5	Y	4	0	0	1	0	1	1	0	0	0	1	0	0	4	0	0	1	0	0	0
213404	4	MAIL	87104	NW	NA	NA	NA	NA	NA	NA	NA	NA	Y	0	0	1	0	Y	N	1	1	0	1	1	0	1	0	5	N	2	1	0	0	0	0	0	0	1	0	0	0	0	NA	1	0	0	0	0	0
213739	4	MAIL	87114	NW	5	5	5	5	5	5	5	3	Y	1	1	0	0	Y	DK	2	1	0	1	1	1	1	0	3	Y	4	0	1	1	1	0	0	0	0	0	1	0	0	3	0	1	1	1	0	0
215607	4	MAIL	87114	NW	NA	2	3	2	5	3	4	5	Y	1	1	0	0	Y	N	2	1	0	0	0	0	0	0	1	N	2	1	0	0	0	0	0	0	0	1	0	1	0	2	1	0	0	0	0	0
216124	4	MAIL	87111	NE	NA	3	3	4	5	3	2	3	Y	1	1	0	0	N	N	1	1	0	1	1	1	1	0	3	Y	NA	0	1	0	0	0	0	0	0	1	0	0	0	2	0	1	0	0	0	0
217037	4	MAIL	87120	NW	5	5	2	5	5	5	5	5	Y	0	0	1	0	Y	Y	1	1	0	0	0	0	0	0	2	Y	2	1	0	0	0	0	0	0	1	0	1	0	0	3	0	1	0	0	0	0
217045	4	MAIL	87114	NW	1	3	3	3	4	4	2	4	DK	0	0	1	0	Y	Y	5	1	0	0	0	0	0	0	1	N	1	0	0	0	0	0	0	0	0	1	0	0	0	1	0	0	0	0	0	0
217138	4	MAIL	87120	NW	2	4	5	3	4	3	4	3	N	0	1	0	0	Y	Y	2	1	0	0	1	0	1	0	3	N	3	0	0	0	0	1	0	0	0	0	0	0	0	2	0	0	0	1	0	0
217719	4	MAIL	87108	NE	NA	NA	NA	NA	NA	NA	NA	NA	N	0	1	0	0	Y	Y	4	0	1	1	0	0	1	0	2	N	5	0	0	1	1	1	0	1	0	0	0	0	0	5	0	0	0	0	1	0
218388	4	MAIL	87110	NE	4	4	3	4	2	3	3	3	Y	1	1	0	0	Y	N	2	1	0	1	1	0	1	0	4	Y	NA	0	1	1	1	1	0	1	0	0	0	0	0	4	0	1	1	1	1	0
219111	4	MAIL	87114	NW	3	5	3	4	4	4	3	2	Y	1	1	0	0	N	N	4	1	0	1	0	0	1	0	3	Y	4	0	0	0	1	1	0	1	0	0	0	0	0	4	0	0	0	1	1	0
219338	4	MAIL	87102	SW	4	5	4	5	5	5	5	4	Y	1	0	1	0	Y	Y	NA	0	1	1	1	0	1	0	1	N	2	1	0	0	0	0	0	0	0	1	0	0	0	1	1	0	0	0	0	0
219519	4	MAIL	87108	SE	NA	NA	NA	NA	NA	NA	NA	NA	Y	1	1	0	1	Y	Y	4	0	0	0	0	0	0	1	2	N	2	1	0	0	0	0	0	0	1	1	1	1	0	2	1	0	0	0	0	0
220015	4	ONLINE	87111	NE	3	5	2	2	5	3	3	3	Y	1	1	0	0	Y	N	2	0	0	1	1	0	1	0	2	Y	3	0	1	1	0	0	0	0	0	1	0	0	0	3	0	1	1	0	0	0
220101	4	MAIL	87114	NW	2	5	4	5	5	5	5	5	Y	0	1	0	0	Y	Y	NA	1	0	0	0	0	0	0	2	Y	3	0	0	0	0	1	0	1	0	0	0	0	0	NA	0	0	0	0	1	0
220866	4	MAIL	87104	NW	2	4	3	3	4	3	3	2	Y	0	0	1	0	Y	N	2	0	1	0	0	0	1	0	1	Y	2	0	1	0	0	0	0	0	1	0	0	1	0	5	0	1	1	0	0	0
221441	4	MAIL	87114	NW	4	4	3	5	5	4	4	4	Y	1	0	0	0	Y	N	1	0	0	0	0	0	1	0	4	Y	4	0	0	0	0	1	0	0	0	0	0	1	0	4	0	0	0	0	1	0
221856	4	MAIL	87111	NE	5	5	3	5	5	3	5	5	Y	1	1	0	0	Y	N	5	1	0	0	1	0	1	0	5	Y	1	1	0	0	0	0	0	0	1	1	1	0	0	3	0	1	0	0	0	0
221878	4	MAIL	87106	SE	4	1	1	5	3	2	2	2	Y	1	1	0	1	DK	Y	NA	0	1	0	0	0	0	0	4	Y	2	0	1	0	0	0	1	0	0	1	0	0	0	3	0	0	0	0	0	1
223596	4	MAIL	87110	NE	4	3	3	3	4	3	4	3	Y	1	1	0	0	Y	Y	1	0	1	1	1	0	1	0	4	Y	4	0	1	0	1	0	0	0	0	0	1	0	1	NA	0	1	0	1	0	0
223603	4	MAIL	87105	SW	1	1	1	3	5	5	2	5	Y	0	1	0	0	Y	Y	2	0	0	1	1	0	1	0	3	Y	3	0	1	0	0	0	0	0	0	0	0	1	0	3	0	1	0	0	0	0
223815	4	MAIL	87123	SE	3	4	2	3	4	3	2	2	Y	1	1	0	0	Y	N	2	1	0	1	0	1	1	0	4	Y	4	0	0	0	1	0	0	1	0	0	0	0	0	4	0	0	1	1	0	1
223847	4	MAIL	87107	NW	3	5	3	4	5	2	1	1	Y	1	1	0	1	Y	N	1	0	1	0	0	0	1	0	2	Y	2	0	0	1	0	0	0	0	1	1	0	0	0	3	0	1	1	0	0	0
224789	4	MAIL	87111	NE	3	4	3	4	5	3	3	3	N	1	1	0	0	N	N	1	1	0	0	1	1	1	0	4	Y	4	0	1	1	1	1	0	1	0	0	0	0	0	5	0	1	1	1	1	1
224855	4	MAIL	87114	NW	4	4	2	4	4	4	4	3	Y	1	1	0	0	Y	N	2	1	0	1	0	0	1	0	4	Y	2	1	1	0	0	0	0	0	0	1	1	0	0	2	1	1	0	0	0	0
226899	4	MAIL	87108	NE	5	5	5	5	5	5	5	5	Y	1	1	0	0	Y	Y	4	1	0	1	1	0	1	0	5	Y	4	0	1	1	1	1	0	0	0	1	1	1	0	4	0	1	1	1	1	1
227791	4	MAIL	87116	SE	4	4	5	5	4	3	4	4	Y	1	1	0	0	Y	N	2	1	0	0	0	0	1	0	NA	Y	2	0	1	0	0	0	0	0	1	1	1	1	0	2	0	1	0	0	0	0
228087	4	MAIL	87120	NW	NA	NA	NA	NA	NA	NA	NA	NA	Y	1	0	0	0	Y	DK	4	1	0	0	0	0	1	0	NA	N	NA	0	0	0	0	1	0	1	0	0	0	0	0	NA	0	0	0	0	0	0
228536	4	MAIL	87111	NE	NA	NA	NA	NA	NA	NA	NA	NA	Y	0	1	0	0	Y	N	1	0	0	1	1	0	0	0	4	Y	4	0	0	1	0	0	0	0	1	0	0	0	0	3	0	0	0	1	0	0
228834	4	MAIL	87114	NW	4	5	5	5	5	4	5	4	Y	1	1	0	0	Y	N	1	1	0	0	1	0	1	0	4	Y	4	0	0	1	1	1	0	0	0	0	0	0	1	4	0	0	0	1	0	1
229183	4	MAIL	87120	NW	4	5	2	3	5	5	5	5	Y	0	0	1	0	Y	Y	4	0	0	0	1	0	1	0	2	N	3	0	0	0	0	1	0	0	1	1	1	1	0	3	0	0	0	1	1	0
229319	4	MAIL	87109	NE	3	3	4	3	5	4	2	3	DK	1	1	0	0	Y	N	1	0	0	1	1	0	1	0	3	Y	4	0	1	1	1	1	0	1	0	0	0	0	0	4	0	1	1	1	1	1
230313	4	MAIL	87107	NW	4	4	4	2	2	1	4	3	Y	1	1	0	0	Y	N	1	0	1	0	0	0	1	0	4	Y	4	0	1	1	1	1	0	0	0	0	0	0	1	4	0	1	1	1	1	0
230580	4	MAIL	87120	NW	4	5	3	3	5	5	3	3	N	0	0	1	0	Y	N	2	0	0	0	0	1	1	0	1	N	3	0	1	0	0	0	0	0	0	0	1	1	0	3	0	1	0	0	0	0
230639	4	MAIL	87114	NW	1	5	5	5	5	2	1	1	N	1	1	0	0	N	Y	2	1	0	1	1	0	1	0	5	Y	5	0	0	0	0	1	0	1	0	0	0	0	0	5	0	0	0	0	1	0
230953	4	MAIL	87121	SW	NA	3	4	4	5	4	4	4	Y	0	1	0	0	N	Y	1	0	0	0	0	0	1	0	3	Y	4	0	0	0	1	0	0	0	1	0	0	0	0	4	0	0	0	1	0	0
232210	4	MAIL	87110	NE	5	5	2	3	4	1	5	2	Y	1	1	0	0	Y	N	2	0	1	1	0	0	1	0	5	Y	4	0	0	1	1	0	0	1	0	0	0	0	0	4	0	0	1	1	0	0
232427	4	MAIL	87120	NW	5	2	4	5	4	3	4	4	Y	1	1	0	0	N	Y	2	1	0	1	1	0	1	0	3	Y	2	0	1	1	0	0	0	0	0	1	1	0	0	2	0	1	1	0	0	0
232893	4	MAIL	87114	NW	NA	3	3	4	3	2	2	4	Y	1	1	0	0	Y	NA	NA	0	0	0	0	0	0	0	NA	NA	4	0	1	0	0	0	0	0	0	0	0	1	0	4	0	1	1	0	0	0
233189	4	MAIL	87123	SE	3	1	1	1	2	4	1	2	Y	1	1	0	0	DK	N	1	1	0	0	0	0	1	0	3	Y	2	0	1	1	0	0	0	0	0	0	0	0	1	3	0	1	1	0	0	0
233382	4	MAIL	87123	NE	3	4	2	3	4	4	2	4	Y	1	1	0	0	N	N	4	0	1	1	1	0	0	0	3	Y	4	0	0	0	1	0	0	0	0	0	0	0	1	4	0	0	0	1	0	0
233625	4	MAIL	87108	SE	4	4	3	3	4	4	3	4	Y	0	0	1	0	Y	DK	1	0	1	1	1	0	1	0	3	Y	5	0	1	1	1	1	0	1	0	0	0	0	0	5	0	1	1	1	1	1
233857	4	MAIL	87120	NW	4	5	4	5	5	5	3	3	Y	0	0	1	0	DK	N	1	0	0	1	1	0	1	0	2	N	2	0	1	0	0	0	0	0	0	0	1	1	0	2	0	1	0	0	0	0
234012	4	MAIL	87108	SE	4	5	2	3	5	3	4	2	Y	0	1	0	0	Y	N	1	1	0	1	1	0	1	0	3	Y	5	0	1	1	1	1	0	1	0	0	0	0	0	5	0	1	1	1	1	1
234940	4	ONLINE	87123	SE	4	2	3	5	5	5	5	5	Y	0	0	1	0	Y	Y	2	1	0	1	1	0	1	0	3	Y	1	1	0	0	0	0	0	0	1	1	1	0	0	1	1	0	0	0	0	0
235054	4	MAIL	87120	NW	NA	5	4	5	5	3	5	3	Y	0	1	0	0	Y	DK	1	0	0	0	0	0	1	0	3	N	2	1	0	0	0	0	0	0	0	1	0	0	0	NA	0	0	0	0	0	0
235062	4	MAIL	87114	NW	4	4	3	4	3	3	2	2	Y	0	1	0	0	Y	N	2	1	0	1	1	0	1	0	3	Y	5	0	0	1	1	1	0	0	0	1	1	0	0	5	0	0	1	1	1	0
235095	4	MAIL	87111	NE	NA	NA	NA	NA	NA	NA	NA	NA	Y	1	1	0	0	N	Y	1	1	0	0	1	0	1	0	4	Y	3	0	1	0	0	0	0	0	0	0	1	0	0	3	0	1	1	0	0	0
235108	4	MAIL	87108	NE	5	5	3	3	2	1	5	1	Y	0	1	0	0	Y	Y	6	1	0	0	0	0	1	0	3	Y	5	0	1	1	1	0	0	1	0	0	0	0	0	4	0	1	1	0	0	1
235453	4	ONLINE	87106	NE	4	4	3	3	3	3	4	2	Y	1	1	0	0	Y	N	2	1	1	1	1	0	1	0	4	Y	2	0	1	1	1	0	0	0	1	0	1	1	0	3	0	1	1	1	0	1
236691	4	MAIL	87120	NW	3	4	3	4	4	4	4	4	Y	0	1	0	0	Y	DK	2	0	1	1	0	0	1	0	3	Y	3	0	1	0	0	0	0	0	1	1	1	1	0	3	0	1	0	0	0	0
237144	4	MAIL	87114	NW	3	4	3	4	5	3	4	4	Y	0	0	1	0	DK	Y	4	0	0	1	1	0	1	0	3	N	3	0	0	0	0	1	0	0	0	0	0	1	0	3	0	0	0	0	1	0
237616	4	MAIL	87110	NE	NA	NA	NA	NA	NA	NA	NA	NA	NA	0	0	0	0	NA	DK	1	1	0	1	0	0	1	0	5	Y	3	0	1	0	0	0	0	0	0	1	0	1	0	3	0	1	0	0	0	0
238520	4	MAIL	87120	NW	3	5	3	3	5	5	5	5	Y	0	1	0	0	DK	DK	2	1	0	1	1	0	1	0	3	Y	2	1	1	0	0	0	0	0	1	1	1	1	0	2	0	1	0	0	0	0
238795	4	ONLINE	87112	NE	4	4	2	2	2	2	2	2	Y	1	1	0	0	Y	N	2	0	0	1	0	1	1	0	4	Y	5	0	0	1	1	1	0	1	0	0	0	0	0	5	0	0	1	1	1	0
239149	4	MAIL	87112	NE	3	2	3	3	5	4	3	4	N	0	1	0	0	Y	Y	4	1	0	0	0	0	1	0	2	Y	3	0	0	0	1	0	0	0	0	0	0	1	0	4	0	0	1	0	0	0
239301	4	MAIL	87121	SW	NA	NA	NA	NA	NA	NA	NA	NA	Y	0	0	1	0	DK	DK	2	1	0	1	1	0	1	0	3	N	2	1	0	0	0	0	0	0	0	1	0	0	0	2	1	0	0	0	0	0
239329	4	MAIL	87105	SW	4	4	5	5	5	5	3	4	Y	1	0	0	0	Y	DK	2	0	1	1	1	0	1	0	4	Y	4	0	1	0	1	1	0	1	0	0	0	0	0	NA	0	1	0	1	1	0
239383	4	MAIL	87105	SW	3	3	2	4	4	4	3	3	Y	0	1	0	0	Y	DK	2	0	0	1	0	0	1	0	3	N	3	0	1	0	1	1	0	1	0	0	0	0	0	3	0	1	1	1	1	1
239770	4	MAIL	87111	NE	NA	NA	NA	NA	NA	NA	NA	NA	Y	1	1	0	0	Y	Y	2	1	0	1	0	0	0	0	3	Y	4	0	1	1	0	0	0	0	0	1	1	0	0	4	0	1	1	0	0	0
239817	4	MAIL	87114	NW	5	5	3	5	5	3	4	3	Y	0	1	0	0	Y	N	1	1	0	1	1	0	1	0	4	Y	5	0	0	0	0	1	0	1	0	0	0	0	0	5	0	0	0	0	1	0
239876	4	MAIL	87111	NE	4	4	4	5	4	3	3	3	Y	1	1	0	0	Y	Y	2	1	0	1	0	1	1	0	4	Y	3	0	1	0	0	0	0	1	0	0	0	1	0	3	0	1	0	0	0	1
240286	4	MAIL	87110	NE	1	4	3	3	4	2	1	3	Y	0	0	1	0	DK	N	2	0	0	1	0	1	1	0	1	Y	4	0	0	1	1	0	0	0	0	0	1	0	0	5	0	1	1	1	1	1
240521	4	MAIL	87109	NE	4	4	1	5	5	4	4	4	Y	1	1	0	0	Y	N	1	1	0	1	0	0	1	0	4	Y	4	0	0	0	1	0	0	1	0	0	0	0	0	5	0	0	0	1	1	1
240703	4	MAIL	87121	SW	5	5	5	5	5	5	5	5	Y	1	1	0	0	Y	Y	4	1	0	1	1	0	1	0	5	Y	3	0	1	1	0	1	0	0	0	1	0	0	0	4	0	1	1	1	1	0
241146	4	MAIL	87108	SE	5	5	5	5	5	5	5	5	Y	0	1	0	0	Y	NA	NA	0	0	0	0	0	0	0	NA	NA	3	1	0	0	0	0	0	0	0	1	0	0	0	3	1	0	0	0	0	0
241948	4	MAIL	87111	NE	5	5	4	4	5	5	5	4	Y	0	0	1	0	Y	Y	5	1	1	0	0	0	1	0	3	Y	3	0	1	1	1	0	0	0	0	0	0	0	1	5	0	1	1	1	0	1
242150	4	MAIL	87112	NE	3	5	3	4	5	4	5	4	Y	0	1	1	1	Y	N	2	1	0	1	1	1	1	0	4	N	4	0	1	1	1	1	0	0	0	1	1	1	0	4	0	1	1	1	0	0
242189	4	MAIL	87112	NE	4	5	4	5	5	4	4	3	Y	1	1	0	0	Y	N	2	1	0	1	1	0	1	0	3	Y	4	0	1	0	0	1	0	0	0	1	1	0	0	4	0	1	1	1	0	0
242252	4	MAIL	87104	NW	NA	5	4	4	NA	3	NA	4	Y	1	1	0	0	Y	Y	5	1	0	0	0	0	0	0	5	Y	1	1	0	0	0	0	0	0	1	0	0	0	0	1	1	0	0	0	0	0
242661	4	MAIL	87111	NE	4	4	3	4	5	3	4	3	Y	1	1	0	0	Y	N	2	1	0	1	1	0	1	0	3	Y	4	0	1	1	1	0	0	0	0	1	0	0	0	3	0	1	1	0	0	0
242754	4	ONLINE	87112	NE	3	5	4	4	5	2	3	2	Y	0	0	1	0	Y	DK	2	1	0	0	1	0	1	0	1	N	4	0	1	1	0	0	0	0	0	0	0	1	0	4	0	1	1	0	0	1
245368	4	MAIL	87123	NE	2	4	4	4	5	3	2	5	Y	1	1	0	0	DK	N	1	0	0	0	1	0	1	0	4	Y	4	0	0	1	1	1	0	1	0	0	0	0	0	4	0	0	1	1	1	0
245419	4	MAIL	87108	SE	5	NA	4	5	5	5	4	5	Y	1	1	0	0	Y	N	2	0	0	1	1	0	1	0	5	Y	2	0	1	0	0	0	0	0	0	1	0	1	0	2	0	1	0	0	0	0
245598	4	MAIL	87110	NE	4	4	5	4	4	3	4	3	Y	1	1	0	0	Y	N	2	0	1	1	1	0	0	0	3	Y	4	0	1	1	0	1	0	0	0	0	1	0	0	4	0	1	1	0	1	1
245691	4	MAIL	87110	NE	4	4	4	3	4	1	NA	2	Y	1	1	0	0	Y	N	2	1	0	1	1	1	1	0	4	N	5	0	1	1	1	1	0	0	0	0	0	0	1	4	0	1	1	1	1	1
246222	4	MAIL	87123	SE	5	4	5	4	2	2	5	2	Y	1	1	0	0	Y	Y	6	1	0	1	1	1	1	0	4	Y	1	1	0	0	0	0	0	0	1	1	1	0	1	1	1	0	0	0	0	0
246301	4	MAIL	87113	NE	3	4	2	5	5	4	2	2	Y	1	1	0	0	DK	Y	2	1	0	1	1	0	1	0	4	Y	2	0	1	0	0	0	0	0	0	1	0	0	0	NA	0	1	0	0	0	0
247275	4	MAIL	87120	NW	NA	NA	NA	NA	NA	NA	NA	NA	Y	0	1	0	0	Y	N	2	1	0	1	1	0	1	0	3	Y	3	0	1	1	1	0	0	0	0	1	0	1	0	3	0	1	1	0	0	0
248317	4	MAIL	87107	NW	3	4	3	3	5	2	3	2	Y	0	0	1	0	Y	N	2	1	0	1	1	0	1	0	NA	N	4	0	1	1	0	0	0	0	0	0	0	0	1	4	0	1	1	0	0	0
249181	4	MAIL	87114	NW	NA	NA	NA	NA	NA	NA	NA	NA	Y	1	1	0	0	DK	N	1	1	0	0	0	0	0	0	4	Y	4	0	1	0	0	0	0	0	1	0	0	0	0	4	0	0	1	0	0	0
249583	4	MAIL	87109	NE	3	4	2	4	5	1	3	3	Y	1	1	0	0	Y	Y	4	0	0	1	1	0	1	0	3	Y	5	0	1	1	1	1	0	1	0	0	0	0	0	5	0	1	1	1	1	1
250191	4	MAIL	87114	NW	5	5	4	4	NA	3	2	4	Y	1	1	0	0	Y	Y	2	1	0	0	1	0	1	0	5	Y	5	0	1	1	1	1	0	1	0	0	0	0	0	5	0	1	1	1	1	1
250195	4	ONLINE	87102	SW	5	5	5	5	5	5	5	5	NA	1	1	0	0	Y	Y	4	0	0	1	1	0	1	0	4	N	2	0	1	0	0	0	0	0	0	1	0	1	0	2	0	1	0	0	0	0
250239	4	MAIL	87105	SW	NA	NA	NA	NA	NA	NA	NA	NA	Y	1	1	0	0	Y	Y	2	0	0	0	1	0	0	0	3	N	2	1	0	0	0	0	0	0	1	1	1	0	0	2	1	0	0	0	0	0
251650	4	MAIL	87104	NW	4	4	4	2	3	2	2	1	Y	0	1	0	0	Y	Y	2	1	0	1	1	0	1	0	4	Y	3	0	1	0	0	1	0	0	0	0	0	0	1	3	0	1	0	0	1	0
252356	4	MAIL	87111	NE	3	3	5	5	5	2	3	1	Y	1	1	0	1	Y	Y	2	1	1	0	0	0	1	0	3	N	3	0	1	1	0	1	0	0	0	0	0	1	0	4	0	0	0	0	1	0
253014	4	MAIL	87112	NE	3	5	2	3	5	3	1	2	Y	1	1	0	0	Y	N	2	1	0	1	1	1	1	0	3	Y	4	0	0	1	0	0	0	1	0	0	0	0	0	4	0	0	0	1	1	0
253357	4	MAIL	87111	NE	3	4	3	4	4	3	1	3	Y	0	1	0	0	Y	Y	1	1	0	1	1	0	1	0	3	Y	4	0	1	1	1	1	0	0	0	1	0	0	0	4	0	1	1	1	1	1
253541	4	MAIL	87105	SW	4	5	4	4	5	4	4	5	N	0	1	0	0	Y	N	1	0	0	0	0	0	1	0	3	N	NA	0	1	0	0	0	0	0	0	1	0	0	0	4	0	0	0	0	0	0
254933	4	MAIL	87113	NE	NA	NA	NA	NA	NA	NA	NA	NA	Y	1	1	0	0	N	N	2	1	0	0	0	0	1	0	3	Y	4	0	0	0	0	1	0	1	0	0	0	0	0	4	0	0	0	0	1	0
254940	4	MAIL	87114	NW	3	4	4	5	5	5	1	3	N	0	1	0	0	N	N	2	1	1	1	1	0	1	0	4	Y	5	0	0	1	1	1	0	1	0	0	0	0	0	5	0	1	1	1	1	0
256305	4	MAIL	87104	NW	2	2	2	2	2	4	3	3	Y	1	1	0	0	Y	N	1	0	0	1	1	0	1	0	3	Y	4	0	1	1	1	1	0	1	0	0	0	0	0	4	0	1	1	1	1	0
256414	4	MAIL	87110	NE	4	4	4	4	5	5	5	4	Y	0	0	1	0	Y	N	1	1	0	0	0	0	0	0	4	N	5	0	0	0	0	1	0	1	0	0	0	0	0	4	0	0	0	0	0	1
256437	4	MAIL	87120	NW	NA	NA	NA	NA	NA	NA	NA	NA	Y	1	1	0	0	Y	Y	4	1	0	1	0	0	1	0	3	Y	3	1	0	0	0	0	0	0	0	1	0	0	0	4	0	0	0	0	0	1
256567	4	MAIL	87112	NE	3	5	1	3	5	3	3	2	Y	1	1	0	0	DK	Y	5	0	0	0	0	1	1	0	3	N	3	0	0	0	0	0	1	0	0	1	0	0	0	3	0	0	0	0	0	0
257720	4	MAIL	87111	NE	5	3	4	5	5	5	4	5	Y	1	1	1	1	Y	N	1	0	1	0	0	0	0	0	3	Y	4	0	0	0	1	0	0	0	0	1	0	0	0	4	0	0	0	0	0	0
258216	4	MAIL	87123	NE	4	4	2	3	4	3	2	1	Y	1	1	0	0	Y	Y	2	1	0	0	1	1	1	0	3	Y	5	0	1	1	0	1	0	0	0	0	1	0	0	5	0	1	1	0	1	0
259701	4	MAIL	87123	SE	5	5	3	4	5	5	5	3	Y	1	1	0	0	Y	N	2	1	0	1	1	0	1	0	4	N	4	0	1	1	0	0	0	1	0	0	0	0	0	4	0	1	1	1	1	0
259954	4	MAIL	87109	NE	3	4	4	4	5	4	4	4	Y	0	0	1	0	Y	Y	2	1	0	1	1	0	1	0	2	N	2	1	0	0	0	0	0	0	0	1	0	0	0	2	1	0	0	0	0	0
260146	4	MAIL	87120	NW	3	5	3	3	4	5	5	5	Y	1	1	0	0	DK	N	2	1	0	1	0	0	1	0	5	Y	2	1	0	0	0	0	0	0	0	1	0	0	0	4	0	0	0	0	0	1
260813	4	MAIL	87105	SW	3	5	2	5	5	3	5	1	Y	0	0	1	0	Y	N	2	0	0	0	0	1	0	0	1	N	1	1	0	0	0	0	0	0	0	0	0	1	0	1	1	0	0	0	0	0
261253	4	ONLINE	87114	NW	3	3	2	3	5	5	3	NA	DK	0	0	1	0	DK	N	1	0	0	0	1	0	1	0	2	N	2	0	1	0	0	0	0	0	0	1	0	0	0	2	0	1	0	0	0	0
261291	4	ONLINE	87105	SW	5	4	5	4	4	2	4	2	Y	1	1	0	0	Y	N	2	1	0	0	1	1	1	0	5	Y	4	0	1	1	1	1	0	0	0	0	0	0	1	5	0	1	1	1	1	1
261648	4	MAIL	87114	NW	2	4	3	4	4	4	4	3	DK	0	1	0	0	Y	N	2	1	0	0	0	0	0	0	2	N	3	0	1	1	0	0	0	0	1	1	0	1	0	3	0	1	1	0	0	0
261793	4	MAIL	87106	NE	5	5	5	5	5	5	5	5	Y	0	0	1	0	Y	N	1	0	0	0	1	0	1	0	3	Y	4	0	1	1	0	0	0	0	1	1	1	1	0	4	0	1	1	0	0	0
261963	4	ONLINE	87113	NE	3	3	4	5	5	2	3	3	Y	1	1	0	0	N	N	2	0	0	1	0	0	1	0	4	Y	1	1	0	0	0	0	0	0	1	1	1	0	0	1	1	0	0	0	0	0
262223	4	ONLINE	87121	NW	4	5	4	4	5	4	4	4	N	0	0	1	0	Y	Y	5	1	0	1	1	0	0	0	3	N	3	0	0	1	0	0	0	0	0	1	0	0	0	3	0	0	1	0	0	0
263166	4	MAIL	87112	NE	5	5	5	5	5	5	5	5	Y	1	1	0	1	Y	N	2	1	0	1	1	1	1	0	4	Y	3	1	1	1	1	0	0	1	0	0	0	0	0	4	1	0	0	0	0	0
263391	4	MAIL	87122	NE	4	5	4	4	5	2	4	2	Y	0	0	1	0	Y	Y	2	1	0	1	1	0	1	0	3	N	4	0	1	1	1	1	0	1	0	0	0	0	0	4	0	0	0	1	1	1
263451	4	MAIL	87110	NE	3	4	3	3	3	2	3	3	Y	1	1	0	0	Y	N	1	0	0	1	1	1	1	0	3	Y	4	0	1	1	1	1	0	1	0	0	0	0	0	4	0	1	1	1	1	1
263900	4	MAIL	87120	NW	NA	NA	NA	NA	NA	NA	NA	NA	NA	0	0	0	0	NA	Y	6	1	0	0	1	0	1	0	2	Y	1	1	1	0	0	0	0	0	1	1	0	1	1	NA	0	1	0	0	0	0
264104	4	MAIL	87110	NE	5	5	5	5	5	4	5	3	Y	1	1	0	1	Y	N	2	1	0	0	0	0	1	0	5	Y	4	0	1	1	0	0	0	0	0	0	0	0	1	4	0	1	1	0	0	0
264886	4	MAIL	87109	NE	4	5	4	4	5	5	4	5	Y	1	1	0	0	Y	Y	2	1	0	1	1	0	1	0	3	Y	4	0	1	1	0	0	0	0	1	0	0	0	0	4	0	1	1	0	0	0
265122	4	MAIL	87105	NW	3	2	3	2	4	3	4	4	Y	1	1	0	0	Y	Y	2	0	0	1	1	0	1	0	3	Y	2	0	0	1	1	1	0	0	0	1	0	0	0	3	0	1	1	1	0	0
265510	4	MAIL	87113	NE	3	5	3	3	3	2	1	1	Y	1	1	0	0	N	N	2	1	1	1	1	0	1	0	3	Y	3	0	0	1	1	1	0	1	0	0	0	0	0	3	0	0	1	1	1	1
266225	4	ONLINE	87121	SW	2	5	1	5	5	4	5	4	Y	0	1	0	0	Y	Y	4	1	1	0	0	0	1	0	3	Y	1	1	0	0	0	0	1	0	0	0	0	0	1	NA	1	0	0	0	0	0
266940	4	MAIL	87123	SE	2	4	2	3	3	2	2	1	Y	1	1	0	0	DK	Y	4	1	0	0	1	0	0	0	2	Y	4	1	1	1	1	1	0	1	0	0	0	0	0	4	0	1	1	1	1	1
267076	4	MAIL	87105	SW	NA	NA	NA	NA	NA	NA	NA	NA	N	0	0	1	0	N	Y	2	0	0	0	1	0	1	0	NA	NA	4	0	0	1	0	0	0	0	0	0	0	0	1	NA	0	0	1	0	0	0
267215	4	MAIL	87105	SW	4	5	4	4	5	4	5	5	Y	0	1	0	0	Y	Y	4	0	1	0	1	0	1	0	2	Y	4	0	1	0	0	0	0	0	0	1	0	0	0	4	0	1	0	0	0	0
267462	4	MAIL	87109	NE	NA	NA	NA	NA	NA	NA	NA	NA	NA	0	0	0	0	NA	N	1	1	0	1	1	1	1	0	5	Y	NA	0	0	0	0	0	0	0	0	0	0	0	0	5	0	1	1	1	1	0
267493	4	MAIL	87109	NE	4	5	4	4	5	4	4	4	Y	1	1	0	0	Y	N	1	1	0	1	1	1	1	0	4	Y	4	0	1	1	1	1	0	1	0	0	0	0	0	4	0	1	1	1	1	1
267720	4	MAIL	87107	NW	4	4	3	3	3	3	4	3	Y	1	1	0	0	Y	DK	2	1	0	0	0	0	1	0	2	Y	3	0	1	1	1	0	0	0	1	1	1	0	0	4	0	1	1	1	0	1
268089	4	MAIL	87110	NE	5	5	5	5	5	5	5	4	Y	0	1	0	0	Y	N	1	1	0	1	0	0	1	0	4	Y	NA	0	0	0	0	0	0	0	0	0	0	0	0	4	0	0	0	1	1	0
268167	4	MAIL	87102	NE	3	5	2	3	3	3	2	3	Y	1	1	0	0	Y	N	2	1	0	1	1	1	1	0	4	Y	2	0	1	0	0	0	0	0	0	1	0	0	0	3	0	1	0	0	0	1
268189	4	MAIL	87112	NE	5	4	5	5	5	4	3	3	Y	0	1	0	0	Y	DK	NA	1	0	0	0	0	1	0	4	Y	4	0	1	1	0	1	0	1	0	0	0	0	0	4	0	1	1	0	1	0
268720	4	MAIL	87120	NW	4	4	3	5	5	5	5	5	Y	1	1	0	0	N	N	2	1	0	0	0	1	1	0	4	Y	3	0	1	0	0	0	0	0	0	0	0	1	0	4	0	0	1	0	0	0
268931	4	MAIL	87114	NW	4	4	2	2	5	4	5	5	Y	0	1	0	0	Y	Y	4	1	0	1	1	0	0	0	2	N	3	0	1	0	1	0	0	0	0	1	0	0	0	3	0	0	0	0	0	1
268975	4	MAIL	87104	NW	2	5	3	5	5	2	2	1	Y	1	1	0	0	N	Y	2	0	0	0	0	0	0	1	3	N	3	0	0	0	0	1	0	0	0	1	0	0	0	3	0	0	0	0	1	0
269249	4	MAIL	87120	NW	5	5	5	5	5	5	5	4	Y	0	1	0	0	Y	Y	2	1	0	0	1	0	0	0	5	Y	NA	0	0	0	0	0	0	0	0	0	0	0	0	1	1	0	0	0	0	0
269612	4	MAIL	87107	NW	NA	5	3	4	4	3	3	4	Y	1	1	0	0	Y	DK	2	0	0	0	1	1	0	0	5	Y	5	0	1	1	1	1	0	1	0	0	0	0	0	5	0	1	1	1	1	1
270892	4	MAIL	87120	NW	NA	NA	NA	NA	NA	NA	NA	NA	Y	1	1	0	0	Y	Y	2	1	0	1	1	0	1	0	4	N	2	1	0	0	0	0	0	0	1	1	1	0	0	NA	0	0	0	0	0	1
271111	4	ONLINE	87122	NE	2	5	3	2	5	3	4	3	N	1	1	0	0	Y	DK	2	0	0	1	1	0	1	0	3	N	4	0	0	1	1	0	0	0	0	1	0	1	0	2	0	1	1	0	0	0
271540	4	ONLINE	87114	NW	5	5	5	5	5	4	5	5	Y	0	0	1	0	Y	Y	4	0	1	1	1	0	0	0	4	Y	2	1	0	0	0	0	0	0	0	1	1	1	0	2	1	0	0	0	0	0
271631	4	MAIL	87104	NW	NA	NA	NA	NA	NA	NA	NA	NA	N	0	0	1	0	DK	NA	NA	0	0	0	0	0	0	0	NA	NA	NA	0	0	0	0	0	0	0	0	0	0	0	0	NA	0	1	0	0	0	0
271732	4	ONLINE	87112	NE	4	5	2	5	NA	5	NA	4	Y	0	1	1	0	Y	N	1	1	0	1	1	0	1	0	2	Y	4	0	1	1	1	1	0	0	0	1	0	0	0	5	0	1	1	1	1	1
271960	4	MAIL	87112	NE	3	2	3	4	4	4	3	3	Y	1	1	0	0	Y	DK	2	0	0	0	1	0	1	0	NA	N	3	0	1	0	0	0	0	0	0	1	1	0	0	3	0	1	0	0	0	1
272577	4	ONLINE	87107	NW	3	3	3	3	2	2	3	2	Y	1	1	0	0	Y	N	1	1	0	1	1	0	1	0	4	Y	2	1	0	0	0	0	0	0	0	1	0	0	1	5	0	1	1	0	0	1
272679	4	MAIL	87112	NE	4	5	4	5	5	1	2	3	Y	1	1	0	0	Y	N	2	0	0	1	0	0	0	0	4	Y	3	0	1	1	1	1	0	0	0	0	0	1	0	4	0	1	1	1	1	1
272747	4	MAIL	87121	SW	NA	NA	NA	NA	NA	NA	NA	NA	N	0	1	0	0	N	N	1	0	0	0	0	0	0	1	1	N	3	0	1	0	1	0	0	1	0	0	0	0	0	2	0	0	0	0	0	1
272751	4	MAIL	87120	NW	4	4	3	2	5	3	4	4	N	0	1	0	0	Y	N	2	1	1	1	1	0	0	0	3	N	2	1	0	0	1	0	0	0	1	1	1	1	0	2	1	0	0	0	0	0
273270	4	MAIL	87105	SW	5	NA	3	5	5	5	5	5	N	0	0	1	0	N	N	3	0	0	0	1	0	0	0	1	N	5	0	0	0	0	0	0	0	0	0	1	0	0	4	0	0	0	1	0	0
273429	4	MAIL	87104	NW	2	2	3	3	5	3	3	4	N	1	1	0	0	N	N	1	0	0	1	1	0	1	0	1	N	3	0	0	0	1	1	0	1	0	0	0	0	0	4	0	0	0	0	1	1
274293	4	ONLINE	87105	SW	4	4	4	4	4	4	4	4	Y	1	1	0	0	N	N	2	1	0	0	0	0	1	0	4	Y	4	0	1	0	0	0	0	0	1	0	0	0	0	4	0	1	0	0	0	0
274562	4	MAIL	87121	SW	4	4	3	5	3	2	3	3	Y	1	1	0	0	Y	N	2	1	0	1	1	0	1	0	3	N	4	0	0	1	0	0	0	1	0	0	0	0	0	4	0	0	1	1	0	0
275929	4	MAIL	87122	NE	4	5	5	4	5	5	4	3	Y	1	1	0	0	N	N	2	1	0	1	1	0	1	0	4	Y	NA	0	0	1	1	0	0	1	0	0	0	0	0	4	0	0	1	1	0	0
277528	4	MAIL	87114	NW	2	2	2	2	5	4	1	2	N	0	1	0	0	N	N	2	0	0	1	0	0	1	0	2	N	4	0	1	1	1	1	0	1	0	0	0	0	0	4	0	0	1	1	1	0
277552	4	MAIL	87112	NE	4	5	3	3	4	4	4	4	Y	0	0	1	0	DK	N	5	1	0	1	0	0	1	0	3	Y	3	0	0	0	0	0	1	0	0	0	0	1	0	3	0	1	0	0	0	0
277729	4	MAIL	87111	NE	4	4	3	5	3	2	1	1	Y	1	1	0	0	DK	N	1	1	0	1	1	0	1	0	4	Y	4	0	1	1	1	1	0	1	0	0	0	0	0	4	0	0	1	1	1	0
278907	4	MAIL	87105	SW	3	3	4	3	4	3	3	4	DK	0	1	0	0	DK	DK	1	0	0	0	0	0	1	0	4	N	NA	0	0	0	0	1	0	1	0	0	0	0	0	NA	0	0	0	0	1	1
279474	4	MAIL	87108	SE	4	5	5	5	5	1	1	1	Y	1	1	0	0	Y	N	2	1	0	1	1	1	1	0	4	Y	2	0	1	0	0	0	0	0	0	0	1	0	0	2	0	1	0	0	0	0
279964	4	MAIL	87111	NE	NA	NA	NA	NA	NA	NA	NA	NA	NA	0	0	0	0	NA	Y	4	0	0	0	0	0	1	0	4	N	3	0	1	1	0	0	0	0	0	1	0	0	0	4	0	1	1	1	0	1
280053	4	MAIL	87114	NW	4	5	5	5	5	5	5	5	Y	1	1	0	1	Y	Y	1	1	0	0	1	0	1	0	3	Y	3	0	1	1	1	0	0	0	1	1	1	1	0	4	0	1	1	1	1	1
280071	4	ONLINE	87120	NW	3	5	4	4	5	5	4	NA	Y	1	1	0	0	N	Y	2	1	0	1	1	1	1	0	4	Y	NA	0	1	1	1	0	0	0	0	0	1	0	0	NA	0	1	1	0	0	1
333333	4	MAIL	NA	NA	4	4	NA	5	5	5	5	4	Y	1	0	1	0	Y	Y	NA	1	0	1	1	0	1	0	3	N	1	1	1	0	0	0	0	0	1	1	1	0	1	3	1	1	0	0	0	0
222222	4	MAIL	NA	NA	NA	NA	NA	NA	NA	NA	NA	NA	DK	1	0	0	0	N	DK	2	0	0	1	0	0	0	0	3	N	3	0	0	1	0	0	0	0	0	1	0	0	0	3	0	0	1	0	0	0
111111	4	MAIL	NA	NA	5	3	4	4	5	5	5	5	Y	1	1	0	0	Y	Y	1	0	1	1	0	0	1	0	4	Y	1	1	0	0	0	0	0	0	0	0	1	0	0	2	0	1	0	0	0	0
264080	4	MAIL	87110	NE	3	NA	3	2	4	4	3	4	Y	0	1	0	0	Y	DK	2	1	0	0	1	0	0	0	3	N	4	0	0	0	1	0	0	0	0	1	0	0	0	5	0	0	0	0	1	0
[truncated: 43 more columns]
